# Supplementary material for: Multiscale Cortical Remodeling Following Abrupt Visual Deafferentation in Rhegmatogenous Retinal Detachment: Imaging Transcriptomics and Neurotransmitter Mapping
Source: CNS Neurosci Ther. 2026 May 13;32(5):e70925. doi: 10.1002/cns.70925 (PMC13170476; doi:10.1002/cns.70925)
Supplement: Supplementary file 1 — Figure S1: Performance of ML models using INT and GMV features to distinguish RRD patients from HCs, and corresponding SHAP‐based interpretations. Table S1: Scanning parameters for BOLD sequences and structural T1‐weighted images. Table S2: Information about the six donors in AHBA. Table S3: Demographic and clinical features of RRD and HCs. Table S4: Brain regions showing altered GMV and INT in patients with RRD compared with HCs. Table S5: Mendelian randomization (MR) results. (A) Genetic instruments used in forward MR analyses (retinal detachment → GMV) after LD pruning and harmonization. (B) Genetic instruments used in reverse MR analyses (GMV → retinal detachment) after LD pruning and harmonization. (C) Causal effect estimates for forward MR analyses (retinal detachment → GMV) across MR methods. (D) Causal effect estimates for reverse MR analyses (GMV → retinal detachment) across MR methods. (E) Sensitivity analyses for forward MR (retinal detachment → GMV). (F) Sensitivity analyses for reverse MR (GMV → retinal detachment). Table S6: PLS‐derived gene lists associated with SCN Gradient 1 abnormalities. (A) PLS2+ genes and weights (positively weighted genes; Z > 0). (B) PLS2− genes and weights (negatively weighted genes; Z < 0). Table S7: Classification performance of models using GMV and INT feature sets to distinguish RRD from HCs. Appendix S1: Supplementary methods. [file CNS-32-e70925-s001.zip]

Archive with 3 entries (3 files):
- TableS5.xlsx
- TableS6.xlsx
- Supinfo.docx
