# Supplementary material for: Multiscale Cortical Remodeling Following Abrupt Visual Deafferentation in Rhegmatogenous Retinal Detachment: Imaging Transcriptomics and Neurotransmitter Mapping
Source: CNS Neurosci Ther. 2026 May 13;32(5):e70925. doi: 10.1002/cns.70925 (PMC13170476; doi:10.1002/cns.70925)
Supplement: Supplementary file 1 — Figure S1: Performance of ML models using INT and GMV features to distinguish RRD patients from HCs, and corresponding SHAP‐based interpretations. Table S1: Scanning parameters for BOLD sequences and structural T1‐weighted images. Table S2: Information about the six donors in AHBA. Table S3: Demographic and clinical features of RRD and HCs. Table S4: Brain regions showing altered GMV and INT in patients with RRD compared with HCs. Table S5: Mendelian randomization (MR) results. (A) Genetic instruments used in forward MR analyses (retinal detachment → GMV) after LD pruning and harmonization. (B) Genetic instruments used in reverse MR analyses (GMV → retinal detachment) after LD pruning and harmonization. (C) Causal effect estimates for forward MR analyses (retinal detachment → GMV) across MR methods. (D) Causal effect estimates for reverse MR analyses (GMV → retinal detachment) across MR methods. (E) Sensitivity analyses for forward MR (retinal detachment → GMV). (F) Sensitivity analyses for reverse MR (GMV → retinal detachment). Table S6: PLS‐derived gene lists associated with SCN Gradient 1 abnormalities. (A) PLS2+ genes and weights (positively weighted genes; Z > 0). (B) PLS2− genes and weights (negatively weighted genes; Z < 0). Table S7: Classification performance of models using GMV and INT feature sets to distinguish RRD from HCs. Appendix S1: Supplementary methods. [file CNS-32-e70925-s001.zip › TableS5.xlsx]

## Sheet: Sheet1
Supplementary Table S5A. Genetic instruments used in forward MR analyses (retinal detachment → GMV) after LD pruning and harmonization.
Retinal detachment (exposure)	GMV (outcome)	SNP	Effect allele	Other allele	Exposure (retinal detachment)				Outcome (GMV)
					Beta	SE	F	P-value	Beta	SE	P-value
Retinal detachment with retinal break	GMV-Brain-Stem	rs10824342	T	C	-0.102406	0.0201403	25.85	3.68392e-07	0.0047456	0.0095872	0.620612
Retinal detachment with retinal break	GMV-Brain-Stem	rs10863467	T	C	0.099678	0.0205903	23.44	1.29175e-06	-0.0070866	0.0098525	0.471976
Retinal detachment with retinal break	GMV-Brain-Stem	rs10885409	C	T	0.0960092	0.020179	22.64	1.95637e-06	0.007584	0.0095929	0.4292
Retinal detachment with retinal break	GMV-Brain-Stem	rs115493740	A	G	0.178827	0.0317842	31.66	1.84124e-08	0.020371	0.018132	0.261252
Retinal detachment with retinal break	GMV-Brain-Stem	rs11746417	G	A	-0.0969183	0.0204537	22.45	2.15382e-06	-0.0058614	0.00986	0.552205
Retinal detachment with retinal break	GMV-Brain-Stem	rs12193446	G	A	-0.223689	0.0342196	42.73	6.28203e-11	-0.039876	0.016128	0.0134276
Retinal detachment with retinal break	GMV-Brain-Stem	rs1286750	C	A	0.10233	0.0221733	21.3	3.93061e-06	0.001292	0.010658	0.903514
Retinal detachment with retinal break	GMV-Brain-Stem	rs141924701	A	C	0.388695	0.0808786	23.1	1.54049e-06	-0.058803	0.047722	0.217886
Retinal detachment with retinal break	GMV-Brain-Stem	rs145363116	A	C	0.296079	0.0622445	22.63	1.9678e-06	-0.048514	0.042637	0.255194
Retinal detachment with retinal break	GMV-Brain-Stem	rs147619375	G	A	-0.198342	0.0423827	21.9	2.87177e-06	0.028392	0.029642	0.338166
Retinal detachment with retinal break	GMV-Brain-Stem	rs1509848	T	C	0.0963821	0.0208153	21.44	3.65048e-06	0.0027624	0.00989	0.78001
Retinal detachment with retinal break	GMV-Brain-Stem	rs16909740	A	G	-0.113784	0.0211714	28.88	7.68352e-08	0.016583	0.010787	0.124225
Retinal detachment with retinal break	GMV-Brain-Stem	rs4627402	T	C	0.181786	0.0357443	25.86	3.6621e-07	-0.042147	0.011478	0.000241213
Retinal detachment with retinal break	GMV-Brain-Stem	rs4641771	A	G	0.226683	0.0441095	26.41	2.76051e-07	-0.0083581	0.029404	0.776229
Retinal detachment with retinal break	GMV-Brain-Stem	rs4807945	G	A	-0.109946	0.0213843	26.43	2.72628e-07	0.0011649	0.0097524	0.90492
Retinal detachment with retinal break	GMV-Brain-Stem	rs4903200	T	G	0.11619	0.0225194	26.62	2.47526e-07	-0.0020648	0.010142	0.83867
Retinal detachment with retinal break	GMV-Brain-Stem	rs7118363	G	A	-0.16451	0.0211735	60.37	7.87227e-15	0.0023926	0.0097543	0.806236
Retinal detachment with retinal break	GMV-Brain-Stem	rs7522701	C	T	-0.125027	0.0218869	32.63	1.11391e-08	0.02707	0.0099857	0.00671738
Retinal detachment with retinal break	GMV-Brain-Stem	rs9410305	A	G	0.101892	0.0203416	25.09	5.46991e-07	-0.0025232	0.0096288	0.793286
Retinal detachment with retinal break	GMV-Brain-Stem	rs9474335	G	A	0.0984149	0.0202239	23.68	1.13729e-06	-0.012419	0.0095334	0.192708
Retinal detachment with retinal break	GMV-Brain-Stem	rs951762	C	A	0.106669	0.0207234	26.49	2.64296e-07	-0.017429	0.0095519	0.0680613
Retinal detachment with retinal break	GMV-Left Amygdala	rs10824342	T	C	-0.102406	0.0201403	25.85	3.68392e-07	-0.0096307	0.009587	0.315123
Retinal detachment with retinal break	GMV-Left Amygdala	rs10863467	T	C	0.099678	0.0205903	23.44	1.29175e-06	-0.0072569	0.0098525	0.461403
Retinal detachment with retinal break	GMV-Left Amygdala	rs10885409	C	T	0.0960092	0.020179	22.64	1.95637e-06	0.0065502	0.009593	0.494732
Retinal detachment with retinal break	GMV-Left Amygdala	rs115493740	A	G	0.178827	0.0317842	31.66	1.84124e-08	-0.0065411	0.018132	0.71829
Retinal detachment with retinal break	GMV-Left Amygdala	rs11746417	G	A	-0.0969183	0.0204537	22.45	2.15382e-06	-0.0089525	0.0098599	0.363907
Retinal detachment with retinal break	GMV-Left Amygdala	rs12193446	G	A	-0.223689	0.0342196	42.73	6.28203e-11	0.0045198	0.01613	0.779327
Retinal detachment with retinal break	GMV-Left Amygdala	rs1286750	C	A	0.10233	0.0221733	21.3	3.93061e-06	-0.014722	0.010657	0.167155
Retinal detachment with retinal break	GMV-Left Amygdala	rs141924701	A	C	0.388695	0.0808786	23.1	1.54049e-06	-0.021513	0.047724	0.652154
Retinal detachment with retinal break	GMV-Left Amygdala	rs145363116	A	C	0.296079	0.0622445	22.63	1.9678e-06	-0.065191	0.042636	0.12627
Retinal detachment with retinal break	GMV-Left Amygdala	rs147619375	G	A	-0.198342	0.0423827	21.9	2.87177e-06	0.00059311	0.029643	0.984037
Retinal detachment with retinal break	GMV-Left Amygdala	rs1509848	T	C	0.0963821	0.0208153	21.44	3.65048e-06	0.0025751	0.00989	0.794577
Retinal detachment with retinal break	GMV-Left Amygdala	rs16909740	A	G	-0.113784	0.0211714	28.88	7.68352e-08	0.011923	0.010787	0.269054
Retinal detachment with retinal break	GMV-Left Amygdala	rs4627402	T	C	0.181786	0.0357443	25.86	3.6621e-07	-0.013109	0.011481	0.25356
Retinal detachment with retinal break	GMV-Left Amygdala	rs4641771	A	G	0.226683	0.0441095	26.41	2.76051e-07	-0.047283	0.029403	0.107823
Retinal detachment with retinal break	GMV-Left Amygdala	rs4807945	G	A	-0.109946	0.0213843	26.43	2.72628e-07	-0.0014856	0.0097524	0.878925
Retinal detachment with retinal break	GMV-Left Amygdala	rs4903200	T	G	0.11619	0.0225194	26.62	2.47526e-07	-0.008507	0.010142	0.401578
Retinal detachment with retinal break	GMV-Left Amygdala	rs7118363	G	A	-0.16451	0.0211735	60.37	7.87227e-15	-0.0092656	0.0097541	0.342161
Retinal detachment with retinal break	GMV-Left Amygdala	rs7522701	C	T	-0.125027	0.0218869	32.63	1.11391e-08	0.014495	0.0099869	0.14669
Retinal detachment with retinal break	GMV-Left Amygdala	rs9410305	A	G	0.101892	0.0203416	25.09	5.46991e-07	-0.022249	0.0096276	0.0208449
Retinal detachment with retinal break	GMV-Left Amygdala	rs9474335	G	A	0.0984149	0.0202239	23.68	1.13729e-06	0.0033879	0.0095338	0.722321
Retinal detachment with retinal break	GMV-Left Amygdala	rs951762	C	A	0.106669	0.0207234	26.49	2.64296e-07	-0.018724	0.0095518	0.0499804
Retinal detachment with retinal break	GMV-Left Angular Gyrus	rs10824342	T	C	-0.102406	0.0201403	25.85	3.68392e-07	0.0031651	0.0095872	0.74131
Retinal detachment with retinal break	GMV-Left Angular Gyrus	rs10863467	T	C	0.099678	0.0205903	23.44	1.29175e-06	0.0049791	0.0098525	0.61331
Retinal detachment with retinal break	GMV-Left Angular Gyrus	rs10885409	C	T	0.0960092	0.020179	22.64	1.95637e-06	0.0049433	0.009593	0.606345
Retinal detachment with retinal break	GMV-Left Angular Gyrus	rs115493740	A	G	0.178827	0.0317842	31.66	1.84124e-08	-0.011385	0.018132	0.530066
Retinal detachment with retinal break	GMV-Left Angular Gyrus	rs11746417	G	A	-0.0969183	0.0204537	22.45	2.15382e-06	0.0043865	0.00986	0.656417
Retinal detachment with retinal break	GMV-Left Angular Gyrus	rs12193446	G	A	-0.223689	0.0342196	42.73	6.28203e-11	-0.014884	0.01613	0.356164
Retinal detachment with retinal break	GMV-Left Angular Gyrus	rs1286750	C	A	0.10233	0.0221733	21.3	3.93061e-06	0.0039056	0.010658	0.714019
Retinal detachment with retinal break	GMV-Left Angular Gyrus	rs141924701	A	C	0.388695	0.0808786	23.1	1.54049e-06	-0.042016	0.047723	0.378643
Retinal detachment with retinal break	GMV-Left Angular Gyrus	rs145363116	A	C	0.296079	0.0622445	22.63	1.9678e-06	0.041363	0.042637	0.332001
Retinal detachment with retinal break	GMV-Left Angular Gyrus	rs147619375	G	A	-0.198342	0.0423827	21.9	2.87177e-06	0.010628	0.029643	0.71993
Retinal detachment with retinal break	GMV-Left Angular Gyrus	rs1509848	T	C	0.0963821	0.0208153	21.44	3.65048e-06	-0.007021	0.0098899	0.47776
Retinal detachment with retinal break	GMV-Left Angular Gyrus	rs16909740	A	G	-0.113784	0.0211714	28.88	7.68352e-08	0.015388	0.010787	0.153734
Retinal detachment with retinal break	GMV-Left Angular Gyrus	rs4627402	T	C	0.181786	0.0357443	25.86	3.6621e-07	-0.013109	0.011481	0.253554
Retinal detachment with retinal break	GMV-Left Angular Gyrus	rs4641771	A	G	0.226683	0.0441095	26.41	2.76051e-07	-0.0065438	0.029404	0.82389
Retinal detachment with retinal break	GMV-Left Angular Gyrus	rs4807945	G	A	-0.109946	0.0213843	26.43	2.72628e-07	-0.0023006	0.0097524	0.81351
Retinal detachment with retinal break	GMV-Left Angular Gyrus	rs4903200	T	G	0.11619	0.0225194	26.62	2.47526e-07	0.0094019	0.010142	0.353908
Retinal detachment with retinal break	GMV-Left Angular Gyrus	rs7118363	G	A	-0.16451	0.0211735	60.37	7.87227e-15	-0.004728	0.0097542	0.627885
Retinal detachment with retinal break	GMV-Left Angular Gyrus	rs7522701	C	T	-0.125027	0.0218869	32.63	1.11391e-08	-0.0007138	0.0099874	0.943025
Retinal detachment with retinal break	GMV-Left Angular Gyrus	rs9410305	A	G	0.101892	0.0203416	25.09	5.46991e-07	-0.015982	0.0096282	0.0969617
Retinal detachment with retinal break	GMV-Left Angular Gyrus	rs9474335	G	A	0.0984149	0.0202239	23.68	1.13729e-06	0.0041666	0.0095337	0.662079
Retinal detachment with retinal break	GMV-Left Angular Gyrus	rs951762	C	A	0.106669	0.0207234	26.49	2.64296e-07	-0.0081314	0.0095525	0.394648
Retinal detachment with retinal break	GMV-Left Caudate	rs10824342	T	C	-0.102406	0.0201403	25.85	3.68392e-07	0.0055197	0.0095872	0.564794
Retinal detachment with retinal break	GMV-Left Caudate	rs10863467	T	C	0.099678	0.0205903	23.44	1.29175e-06	0.0040841	0.0098525	0.6785
Retinal detachment with retinal break	GMV-Left Caudate	rs10885409	C	T	0.0960092	0.020179	22.64	1.95637e-06	0.010986	0.0095928	0.252145
Retinal detachment with retinal break	GMV-Left Caudate	rs115493740	A	G	0.178827	0.0317842	31.66	1.84124e-08	-0.0012971	0.018132	0.942972
Retinal detachment with retinal break	GMV-Left Caudate	rs11746417	G	A	-0.0969183	0.0204537	22.45	2.15382e-06	0.0043047	0.00986	0.662415
Retinal detachment with retinal break	GMV-Left Caudate	rs12193446	G	A	-0.223689	0.0342196	42.73	6.28203e-11	-0.0017369	0.01613	0.914252
Retinal detachment with retinal break	GMV-Left Caudate	rs1286750	C	A	0.10233	0.0221733	21.3	3.93061e-06	-0.0025615	0.010658	0.810065
Retinal detachment with retinal break	GMV-Left Caudate	rs141924701	A	C	0.388695	0.0808786	23.1	1.54049e-06	-0.065373	0.047722	0.170738
Retinal detachment with retinal break	GMV-Left Caudate	rs145363116	A	C	0.296079	0.0622445	22.63	1.9678e-06	-0.024382	0.042638	0.567427
Retinal detachment with retinal break	GMV-Left Caudate	rs147619375	G	A	-0.198342	0.0423827	21.9	2.87177e-06	0.0048188	0.029643	0.870863
Retinal detachment with retinal break	GMV-Left Caudate	rs1509848	T	C	0.0963821	0.0208153	21.44	3.65048e-06	-0.0014572	0.00989	0.882864
Retinal detachment with retinal break	GMV-Left Caudate	rs16909740	A	G	-0.113784	0.0211714	28.88	7.68352e-08	-0.017433	0.010787	0.106091
Retinal detachment with retinal break	GMV-Left Caudate	rs4627402	T	C	0.181786	0.0357443	25.86	3.6621e-07	0.047849	0.011477	3.06832e-05
Retinal detachment with retinal break	GMV-Left Caudate	rs4641771	A	G	0.226683	0.0441095	26.41	2.76051e-07	0.026773	0.029404	0.362552
Retinal detachment with retinal break	GMV-Left Caudate	rs4807945	G	A	-0.109946	0.0213843	26.43	2.72628e-07	0.0096662	0.0097522	0.32161
Retinal detachment with retinal break	GMV-Left Caudate	rs4903200	T	G	0.11619	0.0225194	26.62	2.47526e-07	-0.017524	0.010141	0.084004
Retinal detachment with retinal break	GMV-Left Caudate	rs7118363	G	A	-0.16451	0.0211735	60.37	7.87227e-15	-0.019464	0.0097534	0.0459833
Retinal detachment with retinal break	GMV-Left Caudate	rs7522701	C	T	-0.125027	0.0218869	32.63	1.11391e-08	0.02743	0.0099857	0.00602005
Retinal detachment with retinal break	GMV-Left Caudate	rs9410305	A	G	0.101892	0.0203416	25.09	5.46991e-07	-0.0070766	0.0096287	0.462381
Retinal detachment with retinal break	GMV-Left Caudate	rs9474335	G	A	0.0984149	0.0202239	23.68	1.13729e-06	0.0032968	0.0095338	0.729491
Retinal detachment with retinal break	GMV-Left Caudate	rs951762	C	A	0.106669	0.0207234	26.49	2.64296e-07	0.019683	0.0095517	0.039355
Retinal detachment with retinal break	GMV-Left Central Opercular Cortex	rs10824342	T	C	-0.102406	0.0201403	25.85	3.68392e-07	-0.0041509	0.0095872	0.665043
Retinal detachment with retinal break	GMV-Left Central Opercular Cortex	rs10863467	T	C	0.099678	0.0205903	23.44	1.29175e-06	-0.019686	0.0098517	0.0457088
Retinal detachment with retinal break	GMV-Left Central Opercular Cortex	rs10885409	C	T	0.0960092	0.020179	22.64	1.95637e-06	-0.018683	0.0095922	0.0514636
Retinal detachment with retinal break	GMV-Left Central Opercular Cortex	rs115493740	A	G	0.178827	0.0317842	31.66	1.84124e-08	-0.0034916	0.018132	0.847305
Retinal detachment with retinal break	GMV-Left Central Opercular Cortex	rs11746417	G	A	-0.0969183	0.0204537	22.45	2.15382e-06	-0.0059683	0.00986	0.544979
Retinal detachment with retinal break	GMV-Left Central Opercular Cortex	rs12193446	G	A	-0.223689	0.0342196	42.73	6.28203e-11	0.0065272	0.01613	0.685741
Retinal detachment with retinal break	GMV-Left Central Opercular Cortex	rs1286750	C	A	0.10233	0.0221733	21.3	3.93061e-06	0.0023449	0.010658	0.825853
Retinal detachment with retinal break	GMV-Left Central Opercular Cortex	rs141924701	A	C	0.388695	0.0808786	23.1	1.54049e-06	-0.048609	0.047723	0.308418
Retinal detachment with retinal break	GMV-Left Central Opercular Cortex	rs145363116	A	C	0.296079	0.0622445	22.63	1.9678e-06	-0.003326	0.042638	0.937825
Retinal detachment with retinal break	GMV-Left Central Opercular Cortex	rs147619375	G	A	-0.198342	0.0423827	21.9	2.87177e-06	-0.038505	0.029642	0.193955
Retinal detachment with retinal break	GMV-Left Central Opercular Cortex	rs1509848	T	C	0.0963821	0.0208153	21.44	3.65048e-06	-0.007842	0.0098899	0.427829
Retinal detachment with retinal break	GMV-Left Central Opercular Cortex	rs16909740	A	G	-0.113784	0.0211714	28.88	7.68352e-08	0.0046409	0.010788	0.667052
Retinal detachment with retinal break	GMV-Left Central Opercular Cortex	rs4627402	T	C	0.181786	0.0357443	25.86	3.6621e-07	-0.043136	0.011478	0.000171514
Retinal detachment with retinal break	GMV-Left Central Opercular Cortex	rs4641771	A	G	0.226683	0.0441095	26.41	2.76051e-07	-0.019343	0.029404	0.510658
Retinal detachment with retinal break	GMV-Left Central Opercular Cortex	rs4807945	G	A	-0.109946	0.0213843	26.43	2.72628e-07	0.011008	0.0097522	0.258994
Retinal detachment with retinal break	GMV-Left Central Opercular Cortex	rs4903200	T	G	0.11619	0.0225194	26.62	2.47526e-07	-0.0032575	0.010142	0.748066
Retinal detachment with retinal break	GMV-Left Central Opercular Cortex	rs7118363	G	A	-0.16451	0.0211735	60.37	7.87227e-15	0.022078	0.0097532	0.0236048
Retinal detachment with retinal break	GMV-Left Central Opercular Cortex	rs7522701	C	T	-0.125027	0.0218869	32.63	1.11391e-08	0.017626	0.0099867	0.077589
Retinal detachment with retinal break	GMV-Left Central Opercular Cortex	rs9410305	A	G	0.101892	0.0203416	25.09	5.46991e-07	-0.0012167	0.0096288	0.899446
Retinal detachment with retinal break	GMV-Left Central Opercular Cortex	rs9474335	G	A	0.0984149	0.0202239	23.68	1.13729e-06	0.0090847	0.0095336	0.340643
Retinal detachment with retinal break	GMV-Left Central Opercular Cortex	rs951762	C	A	0.106669	0.0207234	26.49	2.64296e-07	-0.00024687	0.0095527	0.979382
Retinal detachment with retinal break	GMV-Left Cingulate Gyrus, anterior division	rs10824342	T	C	-0.102406	0.0201403	25.85	3.68392e-07	0.013075	0.0095868	0.172639
Retinal detachment with retinal break	GMV-Left Cingulate Gyrus, anterior division	rs10863467	T	C	0.099678	0.0205903	23.44	1.29175e-06	0.0065117	0.0098525	0.508675
Retinal detachment with retinal break	GMV-Left Cingulate Gyrus, anterior division	rs10885409	C	T	0.0960092	0.020179	22.64	1.95637e-06	-0.0041281	0.009593	0.66696
Retinal detachment with retinal break	GMV-Left Cingulate Gyrus, anterior division	rs115493740	A	G	0.178827	0.0317842	31.66	1.84124e-08	0.010755	0.018132	0.553083
Retinal detachment with retinal break	GMV-Left Cingulate Gyrus, anterior division	rs11746417	G	A	-0.0969183	0.0204537	22.45	2.15382e-06	0.012088	0.0098597	0.220222
Retinal detachment with retinal break	GMV-Left Cingulate Gyrus, anterior division	rs12193446	G	A	-0.223689	0.0342196	42.73	6.28203e-11	0.010754	0.01613	0.504964
Retinal detachment with retinal break	GMV-Left Cingulate Gyrus, anterior division	rs1286750	C	A	0.10233	0.0221733	21.3	3.93061e-06	-0.0047367	0.010658	0.65672
Retinal detachment with retinal break	GMV-Left Cingulate Gyrus, anterior division	rs141924701	A	C	0.388695	0.0808786	23.1	1.54049e-06	0.012842	0.047724	0.787862
Retinal detachment with retinal break	GMV-Left Cingulate Gyrus, anterior division	rs145363116	A	C	0.296079	0.0622445	22.63	1.9678e-06	-0.084445	0.042634	0.0476431
Retinal detachment with retinal break	GMV-Left Cingulate Gyrus, anterior division	rs147619375	G	A	-0.198342	0.0423827	21.9	2.87177e-06	0.0266	0.029642	0.36953
Retinal detachment with retinal break	GMV-Left Cingulate Gyrus, anterior division	rs1509848	T	C	0.0963821	0.0208153	21.44	3.65048e-06	0.0099008	0.0098898	0.316782
Retinal detachment with retinal break	GMV-Left Cingulate Gyrus, anterior division	rs16909740	A	G	-0.113784	0.0211714	28.88	7.68352e-08	-0.0046116	0.010788	0.669037
Retinal detachment with retinal break	GMV-Left Cingulate Gyrus, anterior division	rs4627402	T	C	0.181786	0.0357443	25.86	3.6621e-07	-0.032145	0.011479	0.00510975
Retinal detachment with retinal break	GMV-Left Cingulate Gyrus, anterior division	rs4641771	A	G	0.226683	0.0441095	26.41	2.76051e-07	-0.055531	0.029402	0.0589522
Retinal detachment with retinal break	GMV-Left Cingulate Gyrus, anterior division	rs4807945	G	A	-0.109946	0.0213843	26.43	2.72628e-07	0.0025986	0.0097524	0.789896
Retinal detachment with retinal break	GMV-Left Cingulate Gyrus, anterior division	rs4903200	T	G	0.11619	0.0225194	26.62	2.47526e-07	-0.0072233	0.010142	0.476332
Retinal detachment with retinal break	GMV-Left Cingulate Gyrus, anterior division	rs7118363	G	A	-0.16451	0.0211735	60.37	7.87227e-15	0.013966	0.0097538	0.152188
Retinal detachment with retinal break	GMV-Left Cingulate Gyrus, anterior division	rs7522701	C	T	-0.125027	0.0218869	32.63	1.11391e-08	-0.03431	0.0099847	0.000590881
Retinal detachment with retinal break	GMV-Left Cingulate Gyrus, anterior division	rs9410305	A	G	0.101892	0.0203416	25.09	5.46991e-07	-0.00095798	0.0096288	0.920751
Retinal detachment with retinal break	GMV-Left Cingulate Gyrus, anterior division	rs9474335	G	A	0.0984149	0.0202239	23.68	1.13729e-06	-0.0023532	0.0095338	0.805043
Retinal detachment with retinal break	GMV-Left Cingulate Gyrus, anterior division	rs951762	C	A	0.106669	0.0207234	26.49	2.64296e-07	0.00087679	0.0095526	0.92687
Retinal detachment with retinal break	GMV-Left Cingulate Gyrus, posterior division	rs10824342	T	C	-0.102406	0.0201403	25.85	3.68392e-07	-0.002875	0.0095872	0.764276
Retinal detachment with retinal break	GMV-Left Cingulate Gyrus, posterior division	rs10863467	T	C	0.099678	0.0205903	23.44	1.29175e-06	-0.013432	0.0098522	0.172787
Retinal detachment with retinal break	GMV-Left Cingulate Gyrus, posterior division	rs10885409	C	T	0.0960092	0.020179	22.64	1.95637e-06	0.0057555	0.009593	0.54853
Retinal detachment with retinal break	GMV-Left Cingulate Gyrus, posterior division	rs115493740	A	G	0.178827	0.0317842	31.66	1.84124e-08	0.020018	0.018132	0.269606
Retinal detachment with retinal break	GMV-Left Cingulate Gyrus, posterior division	rs11746417	G	A	-0.0969183	0.0204537	22.45	2.15382e-06	-0.016918	0.0098594	0.0861787
Retinal detachment with retinal break	GMV-Left Cingulate Gyrus, posterior division	rs12193446	G	A	-0.223689	0.0342196	42.73	6.28203e-11	-0.013949	0.01613	0.38716
Retinal detachment with retinal break	GMV-Left Cingulate Gyrus, posterior division	rs1286750	C	A	0.10233	0.0221733	21.3	3.93061e-06	-0.012192	0.010657	0.252633
Retinal detachment with retinal break	GMV-Left Cingulate Gyrus, posterior division	rs141924701	A	C	0.388695	0.0808786	23.1	1.54049e-06	-0.058117	0.047722	0.223306
Retinal detachment with retinal break	GMV-Left Cingulate Gyrus, posterior division	rs145363116	A	C	0.296079	0.0622445	22.63	1.9678e-06	-0.063822	0.042636	0.134428
Retinal detachment with retinal break	GMV-Left Cingulate Gyrus, posterior division	rs147619375	G	A	-0.198342	0.0423827	21.9	2.87177e-06	0.0029897	0.029643	0.919666
Retinal detachment with retinal break	GMV-Left Cingulate Gyrus, posterior division	rs1509848	T	C	0.0963821	0.0208153	21.44	3.65048e-06	-0.015191	0.0098895	0.124523
Retinal detachment with retinal break	GMV-Left Cingulate Gyrus, posterior division	rs16909740	A	G	-0.113784	0.0211714	28.88	7.68352e-08	0.003696	0.010788	0.731897
Retinal detachment with retinal break	GMV-Left Cingulate Gyrus, posterior division	rs4627402	T	C	0.181786	0.0357443	25.86	3.6621e-07	-0.012629	0.011481	0.271344
Retinal detachment with retinal break	GMV-Left Cingulate Gyrus, posterior division	rs4641771	A	G	0.226683	0.0441095	26.41	2.76051e-07	-0.0043279	0.029404	0.882986
Retinal detachment with retinal break	GMV-Left Cingulate Gyrus, posterior division	rs4807945	G	A	-0.109946	0.0213843	26.43	2.72628e-07	-0.0021414	0.0097524	0.8262
Retinal detachment with retinal break	GMV-Left Cingulate Gyrus, posterior division	rs4903200	T	G	0.11619	0.0225194	26.62	2.47526e-07	0.013848	0.010141	0.172119
Retinal detachment with retinal break	GMV-Left Cingulate Gyrus, posterior division	rs7118363	G	A	-0.16451	0.0211735	60.37	7.87227e-15	0.022378	0.0097531	0.0217721
Retinal detachment with retinal break	GMV-Left Cingulate Gyrus, posterior division	rs7522701	C	T	-0.125027	0.0218869	32.63	1.11391e-08	0.0074159	0.0099873	0.457773
Retinal detachment with retinal break	GMV-Left Cingulate Gyrus, posterior division	rs9410305	A	G	0.101892	0.0203416	25.09	5.46991e-07	0.0014392	0.0096288	0.881183
Retinal detachment with retinal break	GMV-Left Cingulate Gyrus, posterior division	rs9474335	G	A	0.0984149	0.0202239	23.68	1.13729e-06	-0.010207	0.0095335	0.284348
Retinal detachment with retinal break	GMV-Left Cingulate Gyrus, posterior division	rs951762	C	A	0.106669	0.0207234	26.49	2.64296e-07	-0.016658	0.009552	0.0811895
Retinal detachment with retinal break	GMV-Left Crus I Cerebellum	rs10824342	T	C	-0.102406	0.0201403	25.85	3.68392e-07	0.0095908	0.009587	0.317132
Retinal detachment with retinal break	GMV-Left Crus I Cerebellum	rs10863467	T	C	0.099678	0.0205903	23.44	1.29175e-06	-0.035448	0.0098497	0.000320258
Retinal detachment with retinal break	GMV-Left Crus I Cerebellum	rs10885409	C	T	0.0960092	0.020179	22.64	1.95637e-06	0.0050651	0.009593	0.597503
Retinal detachment with retinal break	GMV-Left Crus I Cerebellum	rs115493740	A	G	0.178827	0.0317842	31.66	1.84124e-08	-0.0016903	0.018132	0.925731
Retinal detachment with retinal break	GMV-Left Crus I Cerebellum	rs11746417	G	A	-0.0969183	0.0204537	22.45	2.15382e-06	0.0076118	0.0098599	0.440129
Retinal detachment with retinal break	GMV-Left Crus I Cerebellum	rs12193446	G	A	-0.223689	0.0342196	42.73	6.28203e-11	0.0042196	0.01613	0.793634
Retinal detachment with retinal break	GMV-Left Crus I Cerebellum	rs1286750	C	A	0.10233	0.0221733	21.3	3.93061e-06	-0.006503	0.010657	0.541751
Retinal detachment with retinal break	GMV-Left Crus I Cerebellum	rs141924701	A	C	0.388695	0.0808786	23.1	1.54049e-06	-0.027657	0.047723	0.562238
Retinal detachment with retinal break	GMV-Left Crus I Cerebellum	rs145363116	A	C	0.296079	0.0622445	22.63	1.9678e-06	-0.060648	0.042636	0.154907
Retinal detachment with retinal break	GMV-Left Crus I Cerebellum	rs147619375	G	A	-0.198342	0.0423827	21.9	2.87177e-06	0.023935	0.029642	0.419402
Retinal detachment with retinal break	GMV-Left Crus I Cerebellum	rs1509848	T	C	0.0963821	0.0208153	21.44	3.65048e-06	-0.0030269	0.00989	0.759556
Retinal detachment with retinal break	GMV-Left Crus I Cerebellum	rs16909740	A	G	-0.113784	0.0211714	28.88	7.68352e-08	0.0020708	0.010788	0.847772
Retinal detachment with retinal break	GMV-Left Crus I Cerebellum	rs4627402	T	C	0.181786	0.0357443	25.86	3.6621e-07	0.00036449	0.011481	0.974675
Retinal detachment with retinal break	GMV-Left Crus I Cerebellum	rs4641771	A	G	0.226683	0.0441095	26.41	2.76051e-07	0.014832	0.029404	0.613974
Retinal detachment with retinal break	GMV-Left Crus I Cerebellum	rs4807945	G	A	-0.109946	0.0213843	26.43	2.72628e-07	0.0032062	0.0097524	0.742335
Retinal detachment with retinal break	GMV-Left Crus I Cerebellum	rs4903200	T	G	0.11619	0.0225194	26.62	2.47526e-07	0.00090298	0.010142	0.929054
Retinal detachment with retinal break	GMV-Left Crus I Cerebellum	rs7118363	G	A	-0.16451	0.0211735	60.37	7.87227e-15	-0.008925	0.0097541	0.360205
Retinal detachment with retinal break	GMV-Left Crus I Cerebellum	rs7522701	C	T	-0.125027	0.0218869	32.63	1.11391e-08	0.0061248	0.0099873	0.539709
Retinal detachment with retinal break	GMV-Left Crus I Cerebellum	rs9410305	A	G	0.101892	0.0203416	25.09	5.46991e-07	0.015752	0.0096282	0.101854
Retinal detachment with retinal break	GMV-Left Crus I Cerebellum	rs9474335	G	A	0.0984149	0.0202239	23.68	1.13729e-06	-0.0081104	0.0095336	0.394939
Retinal detachment with retinal break	GMV-Left Crus I Cerebellum	rs951762	C	A	0.106669	0.0207234	26.49	2.64296e-07	-0.0019407	0.0095526	0.839016
Retinal detachment with retinal break	GMV-Left Crus II Cerebellum	rs10824342	T	C	-0.102406	0.0201403	25.85	3.68392e-07	0.010845	0.009587	0.257988
Retinal detachment with retinal break	GMV-Left Crus II Cerebellum	rs10863467	T	C	0.099678	0.0205903	23.44	1.29175e-06	-0.017384	0.0098519	0.0776605
Retinal detachment with retinal break	GMV-Left Crus II Cerebellum	rs10885409	C	T	0.0960092	0.020179	22.64	1.95637e-06	0.013406	0.0095926	0.162252
Retinal detachment with retinal break	GMV-Left Crus II Cerebellum	rs115493740	A	G	0.178827	0.0317842	31.66	1.84124e-08	0.012408	0.018132	0.493787
Retinal detachment with retinal break	GMV-Left Crus II Cerebellum	rs11746417	G	A	-0.0969183	0.0204537	22.45	2.15382e-06	-0.0043569	0.00986	0.658582
Retinal detachment with retinal break	GMV-Left Crus II Cerebellum	rs12193446	G	A	-0.223689	0.0342196	42.73	6.28203e-11	-0.0078087	0.01613	0.628319
Retinal detachment with retinal break	GMV-Left Crus II Cerebellum	rs1286750	C	A	0.10233	0.0221733	21.3	3.93061e-06	-0.0060378	0.010657	0.571045
Retinal detachment with retinal break	GMV-Left Crus II Cerebellum	rs141924701	A	C	0.388695	0.0808786	23.1	1.54049e-06	-0.045408	0.047723	0.341358
Retinal detachment with retinal break	GMV-Left Crus II Cerebellum	rs145363116	A	C	0.296079	0.0622445	22.63	1.9678e-06	-0.11395	0.042631	0.00752315
Retinal detachment with retinal break	GMV-Left Crus II Cerebellum	rs147619375	G	A	-0.198342	0.0423827	21.9	2.87177e-06	0.026014	0.029642	0.380163
Retinal detachment with retinal break	GMV-Left Crus II Cerebellum	rs1509848	T	C	0.0963821	0.0208153	21.44	3.65048e-06	0.01062	0.0098898	0.282892
Retinal detachment with retinal break	GMV-Left Crus II Cerebellum	rs16909740	A	G	-0.113784	0.0211714	28.88	7.68352e-08	-0.0057835	0.010788	0.591875
Retinal detachment with retinal break	GMV-Left Crus II Cerebellum	rs4627402	T	C	0.181786	0.0357443	25.86	3.6621e-07	-0.047396	0.011477	3.64586e-05
Retinal detachment with retinal break	GMV-Left Crus II Cerebellum	rs4641771	A	G	0.226683	0.0441095	26.41	2.76051e-07	-0.028736	0.029404	0.328443
Retinal detachment with retinal break	GMV-Left Crus II Cerebellum	rs4807945	G	A	-0.109946	0.0213843	26.43	2.72628e-07	0.0074715	0.0097523	0.443609
Retinal detachment with retinal break	GMV-Left Crus II Cerebellum	rs4903200	T	G	0.11619	0.0225194	26.62	2.47526e-07	-0.011616	0.010142	0.252046
Retinal detachment with retinal break	GMV-Left Crus II Cerebellum	rs7118363	G	A	-0.16451	0.0211735	60.37	7.87227e-15	-0.0061404	0.0097542	0.529017
Retinal detachment with retinal break	GMV-Left Crus II Cerebellum	rs7522701	C	T	-0.125027	0.0218869	32.63	1.11391e-08	0.027558	0.0099857	0.00578895
Retinal detachment with retinal break	GMV-Left Crus II Cerebellum	rs9410305	A	G	0.101892	0.0203416	25.09	5.46991e-07	0.013689	0.0096284	0.155121
Retinal detachment with retinal break	GMV-Left Crus II Cerebellum	rs9474335	G	A	0.0984149	0.0202239	23.68	1.13729e-06	-0.010132	0.0095335	0.287892
Retinal detachment with retinal break	GMV-Left Crus II Cerebellum	rs951762	C	A	0.106669	0.0207234	26.49	2.64296e-07	-0.0094733	0.0095524	0.321351
Retinal detachment with retinal break	GMV-Left Cuneal Cortex	rs10824342	T	C	-0.102406	0.0201403	25.85	3.68392e-07	0.00070329	0.0095872	0.941523
Retinal detachment with retinal break	GMV-Left Cuneal Cortex	rs10863467	T	C	0.099678	0.0205903	23.44	1.29175e-06	-0.00060042	0.0098526	0.951408
Retinal detachment with retinal break	GMV-Left Cuneal Cortex	rs10885409	C	T	0.0960092	0.020179	22.64	1.95637e-06	0.014159	0.0095926	0.139936
Retinal detachment with retinal break	GMV-Left Cuneal Cortex	rs115493740	A	G	0.178827	0.0317842	31.66	1.84124e-08	-0.0045744	0.018132	0.800828
Retinal detachment with retinal break	GMV-Left Cuneal Cortex	rs11746417	G	A	-0.0969183	0.0204537	22.45	2.15382e-06	0.0034858	0.00986	0.723702
Retinal detachment with retinal break	GMV-Left Cuneal Cortex	rs12193446	G	A	-0.223689	0.0342196	42.73	6.28203e-11	-0.0038807	0.01613	0.809881
Retinal detachment with retinal break	GMV-Left Cuneal Cortex	rs1286750	C	A	0.10233	0.0221733	21.3	3.93061e-06	0.0068926	0.010657	0.517809
Retinal detachment with retinal break	GMV-Left Cuneal Cortex	rs141924701	A	C	0.388695	0.0808786	23.1	1.54049e-06	-0.082667	0.047721	0.0832339
Retinal detachment with retinal break	GMV-Left Cuneal Cortex	rs145363116	A	C	0.296079	0.0622445	22.63	1.9678e-06	-0.021561	0.042638	0.613084
Retinal detachment with retinal break	GMV-Left Cuneal Cortex	rs147619375	G	A	-0.198342	0.0423827	21.9	2.87177e-06	-0.048697	0.029641	0.10042
Retinal detachment with retinal break	GMV-Left Cuneal Cortex	rs1509848	T	C	0.0963821	0.0208153	21.44	3.65048e-06	-0.010221	0.0098898	0.301398
Retinal detachment with retinal break	GMV-Left Cuneal Cortex	rs16909740	A	G	-0.113784	0.0211714	28.88	7.68352e-08	-0.0070175	0.010788	0.515359
Retinal detachment with retinal break	GMV-Left Cuneal Cortex	rs4627402	T	C	0.181786	0.0357443	25.86	3.6621e-07	0.011288	0.011481	0.325537
Retinal detachment with retinal break	GMV-Left Cuneal Cortex	rs4641771	A	G	0.226683	0.0441095	26.41	2.76051e-07	-0.039811	0.029403	0.17576
Retinal detachment with retinal break	GMV-Left Cuneal Cortex	rs4807945	G	A	-0.109946	0.0213843	26.43	2.72628e-07	-0.014224	0.009752	0.144707
Retinal detachment with retinal break	GMV-Left Cuneal Cortex	rs4903200	T	G	0.11619	0.0225194	26.62	2.47526e-07	0.0049093	0.010142	0.628348
Retinal detachment with retinal break	GMV-Left Cuneal Cortex	rs7118363	G	A	-0.16451	0.0211735	60.37	7.87227e-15	0.0059257	0.0097542	0.543526
Retinal detachment with retinal break	GMV-Left Cuneal Cortex	rs7522701	C	T	-0.125027	0.0218869	32.63	1.11391e-08	0.011069	0.0099871	0.267713
Retinal detachment with retinal break	GMV-Left Cuneal Cortex	rs9410305	A	G	0.101892	0.0203416	25.09	5.46991e-07	0.0066644	0.0096287	0.488855
Retinal detachment with retinal break	GMV-Left Cuneal Cortex	rs9474335	G	A	0.0984149	0.0202239	23.68	1.13729e-06	0.010524	0.0095335	0.269637
Retinal detachment with retinal break	GMV-Left Cuneal Cortex	rs951762	C	A	0.106669	0.0207234	26.49	2.64296e-07	-0.011338	0.0095523	0.235261
Retinal detachment with retinal break	GMV-Left Frontal Medial Cortex	rs10824342	T	C	-0.102406	0.0201403	25.85	3.68392e-07	0.011032	0.009587	0.249839
Retinal detachment with retinal break	GMV-Left Frontal Medial Cortex	rs10863467	T	C	0.099678	0.0205903	23.44	1.29175e-06	-0.029211	0.0098506	0.00302552
Retinal detachment with retinal break	GMV-Left Frontal Medial Cortex	rs10885409	C	T	0.0960092	0.020179	22.64	1.95637e-06	0.013867	0.0095926	0.148303
Retinal detachment with retinal break	GMV-Left Frontal Medial Cortex	rs115493740	A	G	0.178827	0.0317842	31.66	1.84124e-08	0.026412	0.018132	0.145215
Retinal detachment with retinal break	GMV-Left Frontal Medial Cortex	rs11746417	G	A	-0.0969183	0.0204537	22.45	2.15382e-06	-0.018843	0.0098592	0.0559887
Retinal detachment with retinal break	GMV-Left Frontal Medial Cortex	rs12193446	G	A	-0.223689	0.0342196	42.73	6.28203e-11	0.0019189	0.01613	0.905307
Retinal detachment with retinal break	GMV-Left Frontal Medial Cortex	rs1286750	C	A	0.10233	0.0221733	21.3	3.93061e-06	0.0057766	0.010657	0.587801
Retinal detachment with retinal break	GMV-Left Frontal Medial Cortex	rs141924701	A	C	0.388695	0.0808786	23.1	1.54049e-06	-0.0098641	0.047724	0.836254
Retinal detachment with retinal break	GMV-Left Frontal Medial Cortex	rs145363116	A	C	0.296079	0.0622445	22.63	1.9678e-06	-0.014831	0.042638	0.727964
Retinal detachment with retinal break	GMV-Left Frontal Medial Cortex	rs147619375	G	A	-0.198342	0.0423827	21.9	2.87177e-06	-0.038226	0.029642	0.197197
Retinal detachment with retinal break	GMV-Left Frontal Medial Cortex	rs1509848	T	C	0.0963821	0.0208153	21.44	3.65048e-06	-0.0052162	0.00989	0.597902
Retinal detachment with retinal break	GMV-Left Frontal Medial Cortex	rs16909740	A	G	-0.113784	0.0211714	28.88	7.68352e-08	0.0068567	0.010788	0.525037
Retinal detachment with retinal break	GMV-Left Frontal Medial Cortex	rs4627402	T	C	0.181786	0.0357443	25.86	3.6621e-07	0.014177	0.011481	0.216895
Retinal detachment with retinal break	GMV-Left Frontal Medial Cortex	rs4641771	A	G	0.226683	0.0441095	26.41	2.76051e-07	-0.011171	0.029404	0.704012
Retinal detachment with retinal break	GMV-Left Frontal Medial Cortex	rs4807945	G	A	-0.109946	0.0213843	26.43	2.72628e-07	-0.0026244	0.0097524	0.787844
Retinal detachment with retinal break	GMV-Left Frontal Medial Cortex	rs4903200	T	G	0.11619	0.0225194	26.62	2.47526e-07	0.0017461	0.010142	0.86331
Retinal detachment with retinal break	GMV-Left Frontal Medial Cortex	rs7118363	G	A	-0.16451	0.0211735	60.37	7.87227e-15	-0.0072706	0.0097542	0.456047
Retinal detachment with retinal break	GMV-Left Frontal Medial Cortex	rs7522701	C	T	-0.125027	0.0218869	32.63	1.11391e-08	-0.008904	0.0099872	0.372649
Retinal detachment with retinal break	GMV-Left Frontal Medial Cortex	rs9410305	A	G	0.101892	0.0203416	25.09	5.46991e-07	0.01406	0.0096283	0.144228
Retinal detachment with retinal break	GMV-Left Frontal Medial Cortex	rs9474335	G	A	0.0984149	0.0202239	23.68	1.13729e-06	0.0072285	0.0095337	0.448332
Retinal detachment with retinal break	GMV-Left Frontal Medial Cortex	rs951762	C	A	0.106669	0.0207234	26.49	2.64296e-07	-0.015255	0.0095521	0.110273
Retinal detachment with retinal break	GMV-Left Frontal Operculum Cortex	rs10824342	T	C	-0.102406	0.0201403	25.85	3.68392e-07	0.0042841	0.0095872	0.654983
Retinal detachment with retinal break	GMV-Left Frontal Operculum Cortex	rs10863467	T	C	0.099678	0.0205903	23.44	1.29175e-06	0.0011565	0.0098526	0.906559
Retinal detachment with retinal break	GMV-Left Frontal Operculum Cortex	rs10885409	C	T	0.0960092	0.020179	22.64	1.95637e-06	0.0092434	0.0095929	0.335266
Retinal detachment with retinal break	GMV-Left Frontal Operculum Cortex	rs115493740	A	G	0.178827	0.0317842	31.66	1.84124e-08	-0.03	0.018131	0.0980167
Retinal detachment with retinal break	GMV-Left Frontal Operculum Cortex	rs11746417	G	A	-0.0969183	0.0204537	22.45	2.15382e-06	0.013966	0.0098596	0.15665
Retinal detachment with retinal break	GMV-Left Frontal Operculum Cortex	rs12193446	G	A	-0.223689	0.0342196	42.73	6.28203e-11	-0.034146	0.016129	0.034261
Retinal detachment with retinal break	GMV-Left Frontal Operculum Cortex	rs1286750	C	A	0.10233	0.0221733	21.3	3.93061e-06	0.0052286	0.010658	0.623706
Retinal detachment with retinal break	GMV-Left Frontal Operculum Cortex	rs141924701	A	C	0.388695	0.0808786	23.1	1.54049e-06	0.012842	0.047724	0.787862
Retinal detachment with retinal break	GMV-Left Frontal Operculum Cortex	rs145363116	A	C	0.296079	0.0622445	22.63	1.9678e-06	-0.021366	0.042638	0.616297
Retinal detachment with retinal break	GMV-Left Frontal Operculum Cortex	rs147619375	G	A	-0.198342	0.0423827	21.9	2.87177e-06	0.072432	0.029639	0.0145412
Retinal detachment with retinal break	GMV-Left Frontal Operculum Cortex	rs1509848	T	C	0.0963821	0.0208153	21.44	3.65048e-06	-0.0055158	0.0098899	0.577045
Retinal detachment with retinal break	GMV-Left Frontal Operculum Cortex	rs16909740	A	G	-0.113784	0.0211714	28.88	7.68352e-08	0.002269	0.010788	0.833407
Retinal detachment with retinal break	GMV-Left Frontal Operculum Cortex	rs4627402	T	C	0.181786	0.0357443	25.86	3.6621e-07	0.0029639	0.011481	0.796291
Retinal detachment with retinal break	GMV-Left Frontal Operculum Cortex	rs4641771	A	G	0.226683	0.0441095	26.41	2.76051e-07	-0.038207	0.029403	0.193816
Retinal detachment with retinal break	GMV-Left Frontal Operculum Cortex	rs4807945	G	A	-0.109946	0.0213843	26.43	2.72628e-07	-0.011956	0.0097521	0.220206
Retinal detachment with retinal break	GMV-Left Frontal Operculum Cortex	rs4903200	T	G	0.11619	0.0225194	26.62	2.47526e-07	0.019175	0.010141	0.0586543
Retinal detachment with retinal break	GMV-Left Frontal Operculum Cortex	rs7118363	G	A	-0.16451	0.0211735	60.37	7.87227e-15	0.0034857	0.0097543	0.720842
Retinal detachment with retinal break	GMV-Left Frontal Operculum Cortex	rs7522701	C	T	-0.125027	0.0218869	32.63	1.11391e-08	-5.3941e-05	0.0099874	0.995691
Retinal detachment with retinal break	GMV-Left Frontal Operculum Cortex	rs9410305	A	G	0.101892	0.0203416	25.09	5.46991e-07	0.025272	0.0096273	0.00866962
Retinal detachment with retinal break	GMV-Left Frontal Operculum Cortex	rs9474335	G	A	0.0984149	0.0202239	23.68	1.13729e-06	0.0021456	0.0095338	0.82194
Retinal detachment with retinal break	GMV-Left Frontal Operculum Cortex	rs951762	C	A	0.106669	0.0207234	26.49	2.64296e-07	0.0021863	0.0095526	0.818976
Retinal detachment with retinal break	GMV-Left Frontal Orbital Cortex	rs10824342	T	C	-0.102406	0.0201403	25.85	3.68392e-07	0.00061421	0.0095872	0.948919
Retinal detachment with retinal break	GMV-Left Frontal Orbital Cortex	rs10863467	T	C	0.099678	0.0205903	23.44	1.29175e-06	0.015116	0.0098521	0.124965
Retinal detachment with retinal break	GMV-Left Frontal Orbital Cortex	rs10885409	C	T	0.0960092	0.020179	22.64	1.95637e-06	0.023224	0.0095918	0.0154739
Retinal detachment with retinal break	GMV-Left Frontal Orbital Cortex	rs115493740	A	G	0.178827	0.0317842	31.66	1.84124e-08	-0.023998	0.018132	0.185674
Retinal detachment with retinal break	GMV-Left Frontal Orbital Cortex	rs11746417	G	A	-0.0969183	0.0204537	22.45	2.15382e-06	-0.00098688	0.00986	0.920274
Retinal detachment with retinal break	GMV-Left Frontal Orbital Cortex	rs12193446	G	A	-0.223689	0.0342196	42.73	6.28203e-11	-0.016393	0.01613	0.309492
Retinal detachment with retinal break	GMV-Left Frontal Orbital Cortex	rs1286750	C	A	0.10233	0.0221733	21.3	3.93061e-06	-0.015808	0.010657	0.13801
Retinal detachment with retinal break	GMV-Left Frontal Orbital Cortex	rs141924701	A	C	0.388695	0.0808786	23.1	1.54049e-06	-0.069256	0.047721	0.146724
Retinal detachment with retinal break	GMV-Left Frontal Orbital Cortex	rs145363116	A	C	0.296079	0.0622445	22.63	1.9678e-06	0.0027499	0.042638	0.948578
Retinal detachment with retinal break	GMV-Left Frontal Orbital Cortex	rs147619375	G	A	-0.198342	0.0423827	21.9	2.87177e-06	-0.014085	0.029643	0.634673
Retinal detachment with retinal break	GMV-Left Frontal Orbital Cortex	rs1509848	T	C	0.0963821	0.0208153	21.44	3.65048e-06	0.0060733	0.0098899	0.539163
Retinal detachment with retinal break	GMV-Left Frontal Orbital Cortex	rs16909740	A	G	-0.113784	0.0211714	28.88	7.68352e-08	-0.0012751	0.010788	0.905912
Retinal detachment with retinal break	GMV-Left Frontal Orbital Cortex	rs4627402	T	C	0.181786	0.0357443	25.86	3.6621e-07	-0.010587	0.011481	0.356468
Retinal detachment with retinal break	GMV-Left Frontal Orbital Cortex	rs4641771	A	G	0.226683	0.0441095	26.41	2.76051e-07	-0.040485	0.029403	0.168562
Retinal detachment with retinal break	GMV-Left Frontal Orbital Cortex	rs4807945	G	A	-0.109946	0.0213843	26.43	2.72628e-07	0.016413	0.0097518	0.0923634
Retinal detachment with retinal break	GMV-Left Frontal Orbital Cortex	rs4903200	T	G	0.11619	0.0225194	26.62	2.47526e-07	0.031778	0.01014	0.00172624
Retinal detachment with retinal break	GMV-Left Frontal Orbital Cortex	rs7118363	G	A	-0.16451	0.0211735	60.37	7.87227e-15	-0.016965	0.0097536	0.0819785
Retinal detachment with retinal break	GMV-Left Frontal Orbital Cortex	rs7522701	C	T	-0.125027	0.0218869	32.63	1.11391e-08	0.01361	0.009987	0.17297
Retinal detachment with retinal break	GMV-Left Frontal Orbital Cortex	rs9410305	A	G	0.101892	0.0203416	25.09	5.46991e-07	0.0071337	0.0096287	0.458775
Retinal detachment with retinal break	GMV-Left Frontal Orbital Cortex	rs9474335	G	A	0.0984149	0.0202239	23.68	1.13729e-06	-0.0085639	0.0095336	0.369046
Retinal detachment with retinal break	GMV-Left Frontal Orbital Cortex	rs951762	C	A	0.106669	0.0207234	26.49	2.64296e-07	0.0076615	0.0095525	0.422542
Retinal detachment with retinal break	GMV-Left Frontal Pole	rs10824342	T	C	-0.102406	0.0201403	25.85	3.68392e-07	-0.0014319	0.0095872	0.881276
Retinal detachment with retinal break	GMV-Left Frontal Pole	rs10863467	T	C	0.099678	0.0205903	23.44	1.29175e-06	-0.016178	0.009852	0.100582
Retinal detachment with retinal break	GMV-Left Frontal Pole	rs10885409	C	T	0.0960092	0.020179	22.64	1.95637e-06	0.013987	0.0095926	0.144824
Retinal detachment with retinal break	GMV-Left Frontal Pole	rs115493740	A	G	0.178827	0.0317842	31.66	1.84124e-08	0.0014215	0.018132	0.937515
Retinal detachment with retinal break	GMV-Left Frontal Pole	rs11746417	G	A	-0.0969183	0.0204537	22.45	2.15382e-06	-0.0055631	0.00986	0.572611
Retinal detachment with retinal break	GMV-Left Frontal Pole	rs12193446	G	A	-0.223689	0.0342196	42.73	6.28203e-11	-0.032542	0.016129	0.0436415
Retinal detachment with retinal break	GMV-Left Frontal Pole	rs1286750	C	A	0.10233	0.0221733	21.3	3.93061e-06	-0.0063535	0.010657	0.551074
Retinal detachment with retinal break	GMV-Left Frontal Pole	rs141924701	A	C	0.388695	0.0808786	23.1	1.54049e-06	-0.065918	0.047722	0.167198
Retinal detachment with retinal break	GMV-Left Frontal Pole	rs145363116	A	C	0.296079	0.0622445	22.63	1.9678e-06	-0.060696	0.042636	0.154579
Retinal detachment with retinal break	GMV-Left Frontal Pole	rs147619375	G	A	-0.198342	0.0423827	21.9	2.87177e-06	0.025097	0.029642	0.397192
Retinal detachment with retinal break	GMV-Left Frontal Pole	rs1509848	T	C	0.0963821	0.0208153	21.44	3.65048e-06	-0.010516	0.0098898	0.287667
Retinal detachment with retinal break	GMV-Left Frontal Pole	rs16909740	A	G	-0.113784	0.0211714	28.88	7.68352e-08	0.021304	0.010787	0.0482836
Retinal detachment with retinal break	GMV-Left Frontal Pole	rs4627402	T	C	0.181786	0.0357443	25.86	3.6621e-07	-0.0035192	0.011481	0.759224
Retinal detachment with retinal break	GMV-Left Frontal Pole	rs4641771	A	G	0.226683	0.0441095	26.41	2.76051e-07	0.029113	0.029404	0.322129
Retinal detachment with retinal break	GMV-Left Frontal Pole	rs4807945	G	A	-0.109946	0.0213843	26.43	2.72628e-07	0.015876	0.0097519	0.103548
Retinal detachment with retinal break	GMV-Left Frontal Pole	rs4903200	T	G	0.11619	0.0225194	26.62	2.47526e-07	0.016643	0.010141	0.100784
Retinal detachment with retinal break	GMV-Left Frontal Pole	rs7118363	G	A	-0.16451	0.0211735	60.37	7.87227e-15	-0.0035658	0.0097543	0.714694
Retinal detachment with retinal break	GMV-Left Frontal Pole	rs7522701	C	T	-0.125027	0.0218869	32.63	1.11391e-08	0.01511	0.0099869	0.130293
Retinal detachment with retinal break	GMV-Left Frontal Pole	rs9410305	A	G	0.101892	0.0203416	25.09	5.46991e-07	-0.00080942	0.0096288	0.933007
Retinal detachment with retinal break	GMV-Left Frontal Pole	rs9474335	G	A	0.0984149	0.0202239	23.68	1.13729e-06	0.0018018	0.0095338	0.850106
Retinal detachment with retinal break	GMV-Left Frontal Pole	rs951762	C	A	0.106669	0.0207234	26.49	2.64296e-07	-0.0005505	0.0095527	0.954045
Retinal detachment with retinal break	GMV-Left Heschl's Gyrus (includes H1 and H2)	rs10824342	T	C	-0.102406	0.0201403	25.85	3.68392e-07	-0.012576	0.0095869	0.189605
Retinal detachment with retinal break	GMV-Left Heschl's Gyrus (includes H1 and H2)	rs10863467	T	C	0.099678	0.0205903	23.44	1.29175e-06	-0.0061922	0.0098525	0.529688
Retinal detachment with retinal break	GMV-Left Heschl's Gyrus (includes H1 and H2)	rs10885409	C	T	0.0960092	0.020179	22.64	1.95637e-06	-0.020791	0.009592	0.0302065
Retinal detachment with retinal break	GMV-Left Heschl's Gyrus (includes H1 and H2)	rs115493740	A	G	0.178827	0.0317842	31.66	1.84124e-08	0.0055139	0.018132	0.761062
Retinal detachment with retinal break	GMV-Left Heschl's Gyrus (includes H1 and H2)	rs11746417	G	A	-0.0969183	0.0204537	22.45	2.15382e-06	-0.0015708	0.00986	0.873428
Retinal detachment with retinal break	GMV-Left Heschl's Gyrus (includes H1 and H2)	rs12193446	G	A	-0.223689	0.0342196	42.73	6.28203e-11	0.032225	0.016129	0.0457404
Retinal detachment with retinal break	GMV-Left Heschl's Gyrus (includes H1 and H2)	rs1286750	C	A	0.10233	0.0221733	21.3	3.93061e-06	-0.00085917	0.010658	0.935748
Retinal detachment with retinal break	GMV-Left Heschl's Gyrus (includes H1 and H2)	rs141924701	A	C	0.388695	0.0808786	23.1	1.54049e-06	0.011245	0.047724	0.813728
Retinal detachment with retinal break	GMV-Left Heschl's Gyrus (includes H1 and H2)	rs145363116	A	C	0.296079	0.0622445	22.63	1.9678e-06	0.014894	0.042638	0.726842
Retinal detachment with retinal break	GMV-Left Heschl's Gyrus (includes H1 and H2)	rs147619375	G	A	-0.198342	0.0423827	21.9	2.87177e-06	-0.0036902	0.029643	0.900928
Retinal detachment with retinal break	GMV-Left Heschl's Gyrus (includes H1 and H2)	rs1509848	T	C	0.0963821	0.0208153	21.44	3.65048e-06	-0.0048653	0.00989	0.622759
Retinal detachment with retinal break	GMV-Left Heschl's Gyrus (includes H1 and H2)	rs16909740	A	G	-0.113784	0.0211714	28.88	7.68352e-08	0.0002577	0.010788	0.980942
Retinal detachment with retinal break	GMV-Left Heschl's Gyrus (includes H1 and H2)	rs4627402	T	C	0.181786	0.0357443	25.86	3.6621e-07	-0.052296	0.011476	5.21675e-06
Retinal detachment with retinal break	GMV-Left Heschl's Gyrus (includes H1 and H2)	rs4641771	A	G	0.226683	0.0441095	26.41	2.76051e-07	-0.048662	0.029403	0.0979264
Retinal detachment with retinal break	GMV-Left Heschl's Gyrus (includes H1 and H2)	rs4807945	G	A	-0.109946	0.0213843	26.43	2.72628e-07	-0.001801	0.0097524	0.853487
Retinal detachment with retinal break	GMV-Left Heschl's Gyrus (includes H1 and H2)	rs4903200	T	G	0.11619	0.0225194	26.62	2.47526e-07	-0.00073692	0.010142	0.942076
Retinal detachment with retinal break	GMV-Left Heschl's Gyrus (includes H1 and H2)	rs7118363	G	A	-0.16451	0.0211735	60.37	7.87227e-15	0.00984	0.0097541	0.313076
Retinal detachment with retinal break	GMV-Left Heschl's Gyrus (includes H1 and H2)	rs7522701	C	T	-0.125027	0.0218869	32.63	1.11391e-08	0.004243	0.0099874	0.670965
Retinal detachment with retinal break	GMV-Left Heschl's Gyrus (includes H1 and H2)	rs9410305	A	G	0.101892	0.0203416	25.09	5.46991e-07	0.007424	0.0096287	0.440697
Retinal detachment with retinal break	GMV-Left Heschl's Gyrus (includes H1 and H2)	rs9474335	G	A	0.0984149	0.0202239	23.68	1.13729e-06	-0.00049287	0.0095338	0.958771
Retinal detachment with retinal break	GMV-Left Heschl's Gyrus (includes H1 and H2)	rs951762	C	A	0.106669	0.0207234	26.49	2.64296e-07	0.0035311	0.0095526	0.711656
Retinal detachment with retinal break	GMV-Left Hippocampus	rs10824342	T	C	-0.102406	0.0201403	25.85	3.68392e-07	-0.0063124	0.0095872	0.51027
Retinal detachment with retinal break	GMV-Left Hippocampus	rs10863467	T	C	0.099678	0.0205903	23.44	1.29175e-06	-0.0087747	0.0098524	0.373147
Retinal detachment with retinal break	GMV-Left Hippocampus	rs10885409	C	T	0.0960092	0.020179	22.64	1.95637e-06	0.023927	0.0095917	0.0126183
Retinal detachment with retinal break	GMV-Left Hippocampus	rs115493740	A	G	0.178827	0.0317842	31.66	1.84124e-08	0.0082139	0.018132	0.650549
Retinal detachment with retinal break	GMV-Left Hippocampus	rs11746417	G	A	-0.0969183	0.0204537	22.45	2.15382e-06	0.0067907	0.0098599	0.49101
Retinal detachment with retinal break	GMV-Left Hippocampus	rs12193446	G	A	-0.223689	0.0342196	42.73	6.28203e-11	-0.0080025	0.01613	0.619826
Retinal detachment with retinal break	GMV-Left Hippocampus	rs1286750	C	A	0.10233	0.0221733	21.3	3.93061e-06	0.016267	0.010657	0.126932
Retinal detachment with retinal break	GMV-Left Hippocampus	rs141924701	A	C	0.388695	0.0808786	23.1	1.54049e-06	-0.11357	0.047718	0.0173181
Retinal detachment with retinal break	GMV-Left Hippocampus	rs145363116	A	C	0.296079	0.0622445	22.63	1.9678e-06	-0.011707	0.042638	0.783646
Retinal detachment with retinal break	GMV-Left Hippocampus	rs147619375	G	A	-0.198342	0.0423827	21.9	2.87177e-06	-0.027045	0.029642	0.361568
Retinal detachment with retinal break	GMV-Left Hippocampus	rs1509848	T	C	0.0963821	0.0208153	21.44	3.65048e-06	-0.00029884	0.00989	0.975895
Retinal detachment with retinal break	GMV-Left Hippocampus	rs16909740	A	G	-0.113784	0.0211714	28.88	7.68352e-08	0.0080338	0.010788	0.456436
Retinal detachment with retinal break	GMV-Left Hippocampus	rs4627402	T	C	0.181786	0.0357443	25.86	3.6621e-07	0.00087379	0.011481	0.939336
Retinal detachment with retinal break	GMV-Left Hippocampus	rs4641771	A	G	0.226683	0.0441095	26.41	2.76051e-07	-0.060293	0.029402	0.0403088
Retinal detachment with retinal break	GMV-Left Hippocampus	rs4807945	G	A	-0.109946	0.0213843	26.43	2.72628e-07	-0.0051579	0.0097524	0.596884
Retinal detachment with retinal break	GMV-Left Hippocampus	rs4903200	T	G	0.11619	0.0225194	26.62	2.47526e-07	-0.01578	0.010141	0.119713
Retinal detachment with retinal break	GMV-Left Hippocampus	rs7118363	G	A	-0.16451	0.0211735	60.37	7.87227e-15	-0.0066711	0.0097542	0.494026
Retinal detachment with retinal break	GMV-Left Hippocampus	rs7522701	C	T	-0.125027	0.0218869	32.63	1.11391e-08	0.020493	0.0099865	0.0401698
Retinal detachment with retinal break	GMV-Left Hippocampus	rs9410305	A	G	0.101892	0.0203416	25.09	5.46991e-07	-0.0015146	0.0096288	0.875008
Retinal detachment with retinal break	GMV-Left Hippocampus	rs9474335	G	A	0.0984149	0.0202239	23.68	1.13729e-06	0.0037014	0.0095338	0.697847
Retinal detachment with retinal break	GMV-Left Hippocampus	rs951762	C	A	0.106669	0.0207234	26.49	2.64296e-07	-0.012604	0.0095523	0.187029
Retinal detachment with retinal break	GMV-Left I-IV Cerebellum	rs10824342	T	C	-0.102406	0.0201403	25.85	3.68392e-07	0.011046	0.009587	0.249247
Retinal detachment with retinal break	GMV-Left I-IV Cerebellum	rs10863467	T	C	0.099678	0.0205903	23.44	1.29175e-06	-0.013527	0.0098522	0.169758
Retinal detachment with retinal break	GMV-Left I-IV Cerebellum	rs10885409	C	T	0.0960092	0.020179	22.64	1.95637e-06	-0.021494	0.009592	0.0250438
Retinal detachment with retinal break	GMV-Left I-IV Cerebellum	rs115493740	A	G	0.178827	0.0317842	31.66	1.84124e-08	0.0061803	0.018132	0.73323
Retinal detachment with retinal break	GMV-Left I-IV Cerebellum	rs11746417	G	A	-0.0969183	0.0204537	22.45	2.15382e-06	-0.012663	0.0098597	0.199058
Retinal detachment with retinal break	GMV-Left I-IV Cerebellum	rs12193446	G	A	-0.223689	0.0342196	42.73	6.28203e-11	0.0083309	0.01613	0.605522
Retinal detachment with retinal break	GMV-Left I-IV Cerebellum	rs1286750	C	A	0.10233	0.0221733	21.3	3.93061e-06	0.012134	0.010657	0.254906
Retinal detachment with retinal break	GMV-Left I-IV Cerebellum	rs141924701	A	C	0.388695	0.0808786	23.1	1.54049e-06	-0.042951	0.047723	0.368129
Retinal detachment with retinal break	GMV-Left I-IV Cerebellum	rs145363116	A	C	0.296079	0.0622445	22.63	1.9678e-06	-0.033572	0.042637	0.431062
Retinal detachment with retinal break	GMV-Left I-IV Cerebellum	rs147619375	G	A	-0.198342	0.0423827	21.9	2.87177e-06	0.016706	0.029643	0.573033
Retinal detachment with retinal break	GMV-Left I-IV Cerebellum	rs1509848	T	C	0.0963821	0.0208153	21.44	3.65048e-06	0.0067062	0.0098899	0.497726
Retinal detachment with retinal break	GMV-Left I-IV Cerebellum	rs16909740	A	G	-0.113784	0.0211714	28.88	7.68352e-08	0.013495	0.010787	0.210936
Retinal detachment with retinal break	GMV-Left I-IV Cerebellum	rs4627402	T	C	0.181786	0.0357443	25.86	3.6621e-07	-0.028331	0.01148	0.0135988
Retinal detachment with retinal break	GMV-Left I-IV Cerebellum	rs4641771	A	G	0.226683	0.0441095	26.41	2.76051e-07	0.0014982	0.029404	0.959365
Retinal detachment with retinal break	GMV-Left I-IV Cerebellum	rs4807945	G	A	-0.109946	0.0213843	26.43	2.72628e-07	-0.010077	0.0097522	0.301481
Retinal detachment with retinal break	GMV-Left I-IV Cerebellum	rs4903200	T	G	0.11619	0.0225194	26.62	2.47526e-07	-0.0037257	0.010142	0.713346
Retinal detachment with retinal break	GMV-Left I-IV Cerebellum	rs7118363	G	A	-0.16451	0.0211735	60.37	7.87227e-15	0.0094871	0.0097541	0.33075
Retinal detachment with retinal break	GMV-Left I-IV Cerebellum	rs7522701	C	T	-0.125027	0.0218869	32.63	1.11391e-08	0.0061718	0.0099873	0.536612
Retinal detachment with retinal break	GMV-Left I-IV Cerebellum	rs9410305	A	G	0.101892	0.0203416	25.09	5.46991e-07	0.004896	0.0096287	0.611125
Retinal detachment with retinal break	GMV-Left I-IV Cerebellum	rs9474335	G	A	0.0984149	0.0202239	23.68	1.13729e-06	0.00030165	0.0095338	0.974761
Retinal detachment with retinal break	GMV-Left I-IV Cerebellum	rs951762	C	A	0.106669	0.0207234	26.49	2.64296e-07	-0.020924	0.0095516	0.0284905
Retinal detachment with retinal break	GMV-Left Inferior Frontal Gyrus, pars opercularis	rs10824342	T	C	-0.102406	0.0201403	25.85	3.68392e-07	-0.00052642	0.0095872	0.956212
Retinal detachment with retinal break	GMV-Left Inferior Frontal Gyrus, pars opercularis	rs10863467	T	C	0.099678	0.0205903	23.44	1.29175e-06	-0.0053524	0.0098525	0.586962
Retinal detachment with retinal break	GMV-Left Inferior Frontal Gyrus, pars opercularis	rs10885409	C	T	0.0960092	0.020179	22.64	1.95637e-06	0.0077364	0.0095929	0.419981
Retinal detachment with retinal break	GMV-Left Inferior Frontal Gyrus, pars opercularis	rs115493740	A	G	0.178827	0.0317842	31.66	1.84124e-08	-0.028975	0.018131	0.110047
Retinal detachment with retinal break	GMV-Left Inferior Frontal Gyrus, pars opercularis	rs11746417	G	A	-0.0969183	0.0204537	22.45	2.15382e-06	0.0035435	0.00986	0.719316
Retinal detachment with retinal break	GMV-Left Inferior Frontal Gyrus, pars opercularis	rs12193446	G	A	-0.223689	0.0342196	42.73	6.28203e-11	-0.010508	0.01613	0.514754
Retinal detachment with retinal break	GMV-Left Inferior Frontal Gyrus, pars opercularis	rs1286750	C	A	0.10233	0.0221733	21.3	3.93061e-06	-0.0012104	0.010658	0.909578
Retinal detachment with retinal break	GMV-Left Inferior Frontal Gyrus, pars opercularis	rs141924701	A	C	0.388695	0.0808786	23.1	1.54049e-06	-0.04114	0.047723	0.388669
Retinal detachment with retinal break	GMV-Left Inferior Frontal Gyrus, pars opercularis	rs145363116	A	C	0.296079	0.0622445	22.63	1.9678e-06	-0.083242	0.042634	0.0508979
Retinal detachment with retinal break	GMV-Left Inferior Frontal Gyrus, pars opercularis	rs147619375	G	A	-0.198342	0.0423827	21.9	2.87177e-06	0.039004	0.029642	0.188235
Retinal detachment with retinal break	GMV-Left Inferior Frontal Gyrus, pars opercularis	rs1509848	T	C	0.0963821	0.0208153	21.44	3.65048e-06	0.0042773	0.00989	0.665396
Retinal detachment with retinal break	GMV-Left Inferior Frontal Gyrus, pars opercularis	rs16909740	A	G	-0.113784	0.0211714	28.88	7.68352e-08	-0.0038566	0.010788	0.720726
Retinal detachment with retinal break	GMV-Left Inferior Frontal Gyrus, pars opercularis	rs4627402	T	C	0.181786	0.0357443	25.86	3.6621e-07	-0.036772	0.011479	0.00135957
Retinal detachment with retinal break	GMV-Left Inferior Frontal Gyrus, pars opercularis	rs4641771	A	G	0.226683	0.0441095	26.41	2.76051e-07	-0.032529	0.029404	0.268609
Retinal detachment with retinal break	GMV-Left Inferior Frontal Gyrus, pars opercularis	rs4807945	G	A	-0.109946	0.0213843	26.43	2.72628e-07	-0.012388	0.0097521	0.204
Retinal detachment with retinal break	GMV-Left Inferior Frontal Gyrus, pars opercularis	rs4903200	T	G	0.11619	0.0225194	26.62	2.47526e-07	0.0071823	0.010142	0.478829
Retinal detachment with retinal break	GMV-Left Inferior Frontal Gyrus, pars opercularis	rs7118363	G	A	-0.16451	0.0211735	60.37	7.87227e-15	0.0034642	0.0097543	0.722487
Retinal detachment with retinal break	GMV-Left Inferior Frontal Gyrus, pars opercularis	rs7522701	C	T	-0.125027	0.0218869	32.63	1.11391e-08	0.0057812	0.0099873	0.562691
Retinal detachment with retinal break	GMV-Left Inferior Frontal Gyrus, pars opercularis	rs9410305	A	G	0.101892	0.0203416	25.09	5.46991e-07	-0.0027617	0.0096288	0.774248
Retinal detachment with retinal break	GMV-Left Inferior Frontal Gyrus, pars opercularis	rs9474335	G	A	0.0984149	0.0202239	23.68	1.13729e-06	0.0013357	0.0095338	0.888581
Retinal detachment with retinal break	GMV-Left Inferior Frontal Gyrus, pars opercularis	rs951762	C	A	0.106669	0.0207234	26.49	2.64296e-07	0.0098552	0.0095524	0.302225
Retinal detachment with retinal break	GMV-Left Inferior Frontal Gyrus, pars triangularis	rs10824342	T	C	-0.102406	0.0201403	25.85	3.68392e-07	0.0022039	0.0095872	0.81819
Retinal detachment with retinal break	GMV-Left Inferior Frontal Gyrus, pars triangularis	rs10863467	T	C	0.099678	0.0205903	23.44	1.29175e-06	0.0025392	0.0098526	0.796621
Retinal detachment with retinal break	GMV-Left Inferior Frontal Gyrus, pars triangularis	rs10885409	C	T	0.0960092	0.020179	22.64	1.95637e-06	0.012278	0.0095927	0.200586
Retinal detachment with retinal break	GMV-Left Inferior Frontal Gyrus, pars triangularis	rs115493740	A	G	0.178827	0.0317842	31.66	1.84124e-08	-0.027446	0.018132	0.130119
Retinal detachment with retinal break	GMV-Left Inferior Frontal Gyrus, pars triangularis	rs11746417	G	A	-0.0969183	0.0204537	22.45	2.15382e-06	0.017632	0.0098593	0.0737395
Retinal detachment with retinal break	GMV-Left Inferior Frontal Gyrus, pars triangularis	rs12193446	G	A	-0.223689	0.0342196	42.73	6.28203e-11	-0.038594	0.016128	0.0167225
Retinal detachment with retinal break	GMV-Left Inferior Frontal Gyrus, pars triangularis	rs1286750	C	A	0.10233	0.0221733	21.3	3.93061e-06	-0.00042143	0.010658	0.968458
Retinal detachment with retinal break	GMV-Left Inferior Frontal Gyrus, pars triangularis	rs141924701	A	C	0.388695	0.0808786	23.1	1.54049e-06	0.020215	0.047724	0.671862
Retinal detachment with retinal break	GMV-Left Inferior Frontal Gyrus, pars triangularis	rs145363116	A	C	0.296079	0.0622445	22.63	1.9678e-06	-0.055661	0.042636	0.191743
Retinal detachment with retinal break	GMV-Left Inferior Frontal Gyrus, pars triangularis	rs147619375	G	A	-0.198342	0.0423827	21.9	2.87177e-06	0.025488	0.029642	0.389888
Retinal detachment with retinal break	GMV-Left Inferior Frontal Gyrus, pars triangularis	rs1509848	T	C	0.0963821	0.0208153	21.44	3.65048e-06	0.0064795	0.0098899	0.512366
Retinal detachment with retinal break	GMV-Left Inferior Frontal Gyrus, pars triangularis	rs16909740	A	G	-0.113784	0.0211714	28.88	7.68352e-08	0.0042569	0.010788	0.693138
Retinal detachment with retinal break	GMV-Left Inferior Frontal Gyrus, pars triangularis	rs4627402	T	C	0.181786	0.0357443	25.86	3.6621e-07	0.01958	0.011481	0.0881252
Retinal detachment with retinal break	GMV-Left Inferior Frontal Gyrus, pars triangularis	rs4641771	A	G	0.226683	0.0441095	26.41	2.76051e-07	-0.064523	0.029401	0.0282033
Retinal detachment with retinal break	GMV-Left Inferior Frontal Gyrus, pars triangularis	rs4807945	G	A	-0.109946	0.0213843	26.43	2.72628e-07	-0.012597	0.0097521	0.196454
Retinal detachment with retinal break	GMV-Left Inferior Frontal Gyrus, pars triangularis	rs4903200	T	G	0.11619	0.0225194	26.62	2.47526e-07	0.018575	0.010141	0.0670039
Retinal detachment with retinal break	GMV-Left Inferior Frontal Gyrus, pars triangularis	rs7118363	G	A	-0.16451	0.0211735	60.37	7.87227e-15	5.8894e-05	0.0097543	0.995183
Retinal detachment with retinal break	GMV-Left Inferior Frontal Gyrus, pars triangularis	rs7522701	C	T	-0.125027	0.0218869	32.63	1.11391e-08	-0.0010531	0.0099874	0.916024
Retinal detachment with retinal break	GMV-Left Inferior Frontal Gyrus, pars triangularis	rs9410305	A	G	0.101892	0.0203416	25.09	5.46991e-07	0.022476	0.0096276	0.0195749
Retinal detachment with retinal break	GMV-Left Inferior Frontal Gyrus, pars triangularis	rs9474335	G	A	0.0984149	0.0202239	23.68	1.13729e-06	-0.0043843	0.0095337	0.64561
Retinal detachment with retinal break	GMV-Left Inferior Frontal Gyrus, pars triangularis	rs951762	C	A	0.106669	0.0207234	26.49	2.64296e-07	0.0071473	0.0095525	0.454339
Retinal detachment with retinal break	GMV-Left Inferior Temporal Gyrus, anterior division	rs10824342	T	C	-0.102406	0.0201403	25.85	3.68392e-07	-0.014706	0.0095867	0.125052
Retinal detachment with retinal break	GMV-Left Inferior Temporal Gyrus, anterior division	rs10863467	T	C	0.099678	0.0205903	23.44	1.29175e-06	0.00029328	0.0098526	0.976252
Retinal detachment with retinal break	GMV-Left Inferior Temporal Gyrus, anterior division	rs10885409	C	T	0.0960092	0.020179	22.64	1.95637e-06	-0.0094565	0.0095928	0.32425
Retinal detachment with retinal break	GMV-Left Inferior Temporal Gyrus, anterior division	rs115493740	A	G	0.178827	0.0317842	31.66	1.84124e-08	0.023473	0.018132	0.195479
Retinal detachment with retinal break	GMV-Left Inferior Temporal Gyrus, anterior division	rs11746417	G	A	-0.0969183	0.0204537	22.45	2.15382e-06	-0.0023753	0.00986	0.809636
Retinal detachment with retinal break	GMV-Left Inferior Temporal Gyrus, anterior division	rs12193446	G	A	-0.223689	0.0342196	42.73	6.28203e-11	-0.028181	0.016129	0.0806121
Retinal detachment with retinal break	GMV-Left Inferior Temporal Gyrus, anterior division	rs1286750	C	A	0.10233	0.0221733	21.3	3.93061e-06	-0.0060771	0.010657	0.568539
Retinal detachment with retinal break	GMV-Left Inferior Temporal Gyrus, anterior division	rs141924701	A	C	0.388695	0.0808786	23.1	1.54049e-06	-0.026205	0.047723	0.582948
Retinal detachment with retinal break	GMV-Left Inferior Temporal Gyrus, anterior division	rs145363116	A	C	0.296079	0.0622445	22.63	1.9678e-06	0.051959	0.042636	0.222992
Retinal detachment with retinal break	GMV-Left Inferior Temporal Gyrus, anterior division	rs147619375	G	A	-0.198342	0.0423827	21.9	2.87177e-06	-0.017764	0.029643	0.548984
Retinal detachment with retinal break	GMV-Left Inferior Temporal Gyrus, anterior division	rs1509848	T	C	0.0963821	0.0208153	21.44	3.65048e-06	-0.0098618	0.0098898	0.318698
Retinal detachment with retinal break	GMV-Left Inferior Temporal Gyrus, anterior division	rs16909740	A	G	-0.113784	0.0211714	28.88	7.68352e-08	-0.0081843	0.010788	0.448054
Retinal detachment with retinal break	GMV-Left Inferior Temporal Gyrus, anterior division	rs4627402	T	C	0.181786	0.0357443	25.86	3.6621e-07	-0.01782	0.011481	0.120642
Retinal detachment with retinal break	GMV-Left Inferior Temporal Gyrus, anterior division	rs4641771	A	G	0.226683	0.0441095	26.41	2.76051e-07	-0.04995	0.029402	0.0893717
Retinal detachment with retinal break	GMV-Left Inferior Temporal Gyrus, anterior division	rs4807945	G	A	-0.109946	0.0213843	26.43	2.72628e-07	-0.0085923	0.0097523	0.378294
Retinal detachment with retinal break	GMV-Left Inferior Temporal Gyrus, anterior division	rs4903200	T	G	0.11619	0.0225194	26.62	2.47526e-07	-0.0007853	0.010142	0.938281
Retinal detachment with retinal break	GMV-Left Inferior Temporal Gyrus, anterior division	rs7118363	G	A	-0.16451	0.0211735	60.37	7.87227e-15	0.010075	0.0097541	0.301641
Retinal detachment with retinal break	GMV-Left Inferior Temporal Gyrus, anterior division	rs7522701	C	T	-0.125027	0.0218869	32.63	1.11391e-08	0.018109	0.0099867	0.0697911
Retinal detachment with retinal break	GMV-Left Inferior Temporal Gyrus, anterior division	rs9410305	A	G	0.101892	0.0203416	25.09	5.46991e-07	0.010804	0.0096285	0.261861
Retinal detachment with retinal break	GMV-Left Inferior Temporal Gyrus, anterior division	rs9474335	G	A	0.0984149	0.0202239	23.68	1.13729e-06	0.0015194	0.0095338	0.873375
Retinal detachment with retinal break	GMV-Left Inferior Temporal Gyrus, anterior division	rs951762	C	A	0.106669	0.0207234	26.49	2.64296e-07	-0.014333	0.0095522	0.13349
Retinal detachment with retinal break	GMV-Left Inferior Temporal Gyrus, posterior division	rs10824342	T	C	-0.102406	0.0201403	25.85	3.68392e-07	0.0071114	0.0095871	0.458237
Retinal detachment with retinal break	GMV-Left Inferior Temporal Gyrus, posterior division	rs10863467	T	C	0.099678	0.0205903	23.44	1.29175e-06	-0.0082795	0.0098524	0.400719
Retinal detachment with retinal break	GMV-Left Inferior Temporal Gyrus, posterior division	rs10885409	C	T	0.0960092	0.020179	22.64	1.95637e-06	-0.0087567	0.0095929	0.361343
Retinal detachment with retinal break	GMV-Left Inferior Temporal Gyrus, posterior division	rs115493740	A	G	0.178827	0.0317842	31.66	1.84124e-08	0.014075	0.018132	0.437623
Retinal detachment with retinal break	GMV-Left Inferior Temporal Gyrus, posterior division	rs11746417	G	A	-0.0969183	0.0204537	22.45	2.15382e-06	-0.0088688	0.0098599	0.3684
Retinal detachment with retinal break	GMV-Left Inferior Temporal Gyrus, posterior division	rs12193446	G	A	-0.223689	0.0342196	42.73	6.28203e-11	-0.028834	0.016129	0.0738414
Retinal detachment with retinal break	GMV-Left Inferior Temporal Gyrus, posterior division	rs1286750	C	A	0.10233	0.0221733	21.3	3.93061e-06	-0.0015518	0.010658	0.884232
Retinal detachment with retinal break	GMV-Left Inferior Temporal Gyrus, posterior division	rs141924701	A	C	0.388695	0.0808786	23.1	1.54049e-06	-0.00083993	0.047724	0.985958
Retinal detachment with retinal break	GMV-Left Inferior Temporal Gyrus, posterior division	rs145363116	A	C	0.296079	0.0622445	22.63	1.9678e-06	0.0075633	0.042638	0.859207
Retinal detachment with retinal break	GMV-Left Inferior Temporal Gyrus, posterior division	rs147619375	G	A	-0.198342	0.0423827	21.9	2.87177e-06	0.010379	0.029643	0.726223
Retinal detachment with retinal break	GMV-Left Inferior Temporal Gyrus, posterior division	rs1509848	T	C	0.0963821	0.0208153	21.44	3.65048e-06	0.015257	0.0098895	0.122899
Retinal detachment with retinal break	GMV-Left Inferior Temporal Gyrus, posterior division	rs16909740	A	G	-0.113784	0.0211714	28.88	7.68352e-08	-0.020107	0.010787	0.0623304
Retinal detachment with retinal break	GMV-Left Inferior Temporal Gyrus, posterior division	rs4627402	T	C	0.181786	0.0357443	25.86	3.6621e-07	-0.013786	0.011481	0.229858
Retinal detachment with retinal break	GMV-Left Inferior Temporal Gyrus, posterior division	rs4641771	A	G	0.226683	0.0441095	26.41	2.76051e-07	-0.047884	0.029403	0.103417
Retinal detachment with retinal break	GMV-Left Inferior Temporal Gyrus, posterior division	rs4807945	G	A	-0.109946	0.0213843	26.43	2.72628e-07	-0.0073011	0.0097523	0.454078
Retinal detachment with retinal break	GMV-Left Inferior Temporal Gyrus, posterior division	rs4903200	T	G	0.11619	0.0225194	26.62	2.47526e-07	0.0084776	0.010142	0.403209
Retinal detachment with retinal break	GMV-Left Inferior Temporal Gyrus, posterior division	rs7118363	G	A	-0.16451	0.0211735	60.37	7.87227e-15	0.0021454	0.0097543	0.82592
Retinal detachment with retinal break	GMV-Left Inferior Temporal Gyrus, posterior division	rs7522701	C	T	-0.125027	0.0218869	32.63	1.11391e-08	0.0017534	0.0099874	0.860639
Retinal detachment with retinal break	GMV-Left Inferior Temporal Gyrus, posterior division	rs9410305	A	G	0.101892	0.0203416	25.09	5.46991e-07	0.0069693	0.0096287	0.469191
Retinal detachment with retinal break	GMV-Left Inferior Temporal Gyrus, posterior division	rs9474335	G	A	0.0984149	0.0202239	23.68	1.13729e-06	-0.0043908	0.0095337	0.645119
Retinal detachment with retinal break	GMV-Left Inferior Temporal Gyrus, posterior division	rs951762	C	A	0.106669	0.0207234	26.49	2.64296e-07	0.002465	0.0095526	0.796376
Retinal detachment with retinal break	GMV-Left Inferior Temporal Gyrus, temporooccipital part	rs10824342	T	C	-0.102406	0.0201403	25.85	3.68392e-07	-0.005776	0.0095872	0.546865
Retinal detachment with retinal break	GMV-Left Inferior Temporal Gyrus, temporooccipital part	rs10863467	T	C	0.099678	0.0205903	23.44	1.29175e-06	-0.014741	0.0098521	0.134605
Retinal detachment with retinal break	GMV-Left Inferior Temporal Gyrus, temporooccipital part	rs10885409	C	T	0.0960092	0.020179	22.64	1.95637e-06	0.014703	0.0095925	0.125355
Retinal detachment with retinal break	GMV-Left Inferior Temporal Gyrus, temporooccipital part	rs115493740	A	G	0.178827	0.0317842	31.66	1.84124e-08	0.0027617	0.018132	0.878944
Retinal detachment with retinal break	GMV-Left Inferior Temporal Gyrus, temporooccipital part	rs11746417	G	A	-0.0969183	0.0204537	22.45	2.15382e-06	0.0056046	0.00986	0.569757
Retinal detachment with retinal break	GMV-Left Inferior Temporal Gyrus, temporooccipital part	rs12193446	G	A	-0.223689	0.0342196	42.73	6.28203e-11	-0.0054736	0.01613	0.734362
Retinal detachment with retinal break	GMV-Left Inferior Temporal Gyrus, temporooccipital part	rs1286750	C	A	0.10233	0.0221733	21.3	3.93061e-06	-0.014807	0.010657	0.164725
Retinal detachment with retinal break	GMV-Left Inferior Temporal Gyrus, temporooccipital part	rs141924701	A	C	0.388695	0.0808786	23.1	1.54049e-06	-0.0051192	0.047724	0.914579
Retinal detachment with retinal break	GMV-Left Inferior Temporal Gyrus, temporooccipital part	rs145363116	A	C	0.296079	0.0622445	22.63	1.9678e-06	-0.0014598	0.042638	0.972687
Retinal detachment with retinal break	GMV-Left Inferior Temporal Gyrus, temporooccipital part	rs147619375	G	A	-0.198342	0.0423827	21.9	2.87177e-06	0.0024125	0.029643	0.935136
Retinal detachment with retinal break	GMV-Left Inferior Temporal Gyrus, temporooccipital part	rs1509848	T	C	0.0963821	0.0208153	21.44	3.65048e-06	0.0014634	0.00989	0.882371
Retinal detachment with retinal break	GMV-Left Inferior Temporal Gyrus, temporooccipital part	rs16909740	A	G	-0.113784	0.0211714	28.88	7.68352e-08	-0.0056913	0.010788	0.597806
Retinal detachment with retinal break	GMV-Left Inferior Temporal Gyrus, temporooccipital part	rs4627402	T	C	0.181786	0.0357443	25.86	3.6621e-07	0.014639	0.011481	0.202307
Retinal detachment with retinal break	GMV-Left Inferior Temporal Gyrus, temporooccipital part	rs4641771	A	G	0.226683	0.0441095	26.41	2.76051e-07	-0.015271	0.029404	0.603532
Retinal detachment with retinal break	GMV-Left Inferior Temporal Gyrus, temporooccipital part	rs4807945	G	A	-0.109946	0.0213843	26.43	2.72628e-07	0.012474	0.0097521	0.200868
Retinal detachment with retinal break	GMV-Left Inferior Temporal Gyrus, temporooccipital part	rs4903200	T	G	0.11619	0.0225194	26.62	2.47526e-07	0.020296	0.010141	0.0453628
Retinal detachment with retinal break	GMV-Left Inferior Temporal Gyrus, temporooccipital part	rs7118363	G	A	-0.16451	0.0211735	60.37	7.87227e-15	6.8149e-05	0.0097543	0.994426
Retinal detachment with retinal break	GMV-Left Inferior Temporal Gyrus, temporooccipital part	rs7522701	C	T	-0.125027	0.0218869	32.63	1.11391e-08	0.013486	0.009987	0.176909
Retinal detachment with retinal break	GMV-Left Inferior Temporal Gyrus, temporooccipital part	rs9410305	A	G	0.101892	0.0203416	25.09	5.46991e-07	0.0023095	0.0096288	0.810448
Retinal detachment with retinal break	GMV-Left Inferior Temporal Gyrus, temporooccipital part	rs9474335	G	A	0.0984149	0.0202239	23.68	1.13729e-06	-0.003191	0.0095338	0.737853
Retinal detachment with retinal break	GMV-Left Inferior Temporal Gyrus, temporooccipital part	rs951762	C	A	0.106669	0.0207234	26.49	2.64296e-07	-0.0003687	0.0095527	0.969212
Retinal detachment with retinal break	GMV-Left Insular Cortex	rs10824342	T	C	-0.102406	0.0201403	25.85	3.68392e-07	0.0015149	0.0095872	0.874446
Retinal detachment with retinal break	GMV-Left Insular Cortex	rs10863467	T	C	0.099678	0.0205903	23.44	1.29175e-06	-0.011098	0.0098523	0.259986
Retinal detachment with retinal break	GMV-Left Insular Cortex	rs10885409	C	T	0.0960092	0.020179	22.64	1.95637e-06	0.0027349	0.009593	0.775568
Retinal detachment with retinal break	GMV-Left Insular Cortex	rs115493740	A	G	0.178827	0.0317842	31.66	1.84124e-08	0.021647	0.018132	0.232547
Retinal detachment with retinal break	GMV-Left Insular Cortex	rs11746417	G	A	-0.0969183	0.0204537	22.45	2.15382e-06	0.0013772	0.00986	0.888923
Retinal detachment with retinal break	GMV-Left Insular Cortex	rs12193446	G	A	-0.223689	0.0342196	42.73	6.28203e-11	-0.0097738	0.01613	0.544565
Retinal detachment with retinal break	GMV-Left Insular Cortex	rs1286750	C	A	0.10233	0.0221733	21.3	3.93061e-06	-0.0043786	0.010658	0.681193
Retinal detachment with retinal break	GMV-Left Insular Cortex	rs141924701	A	C	0.388695	0.0808786	23.1	1.54049e-06	0.011096	0.047724	0.816156
Retinal detachment with retinal break	GMV-Left Insular Cortex	rs145363116	A	C	0.296079	0.0622445	22.63	1.9678e-06	0.048748	0.042637	0.252912
Retinal detachment with retinal break	GMV-Left Insular Cortex	rs147619375	G	A	-0.198342	0.0423827	21.9	2.87177e-06	-0.00028431	0.029643	0.992348
Retinal detachment with retinal break	GMV-Left Insular Cortex	rs1509848	T	C	0.0963821	0.0208153	21.44	3.65048e-06	0.0083777	0.0098899	0.396945
Retinal detachment with retinal break	GMV-Left Insular Cortex	rs16909740	A	G	-0.113784	0.0211714	28.88	7.68352e-08	0.007138	0.010788	0.508183
Retinal detachment with retinal break	GMV-Left Insular Cortex	rs4627402	T	C	0.181786	0.0357443	25.86	3.6621e-07	0.013198	0.011481	0.250346
Retinal detachment with retinal break	GMV-Left Insular Cortex	rs4641771	A	G	0.226683	0.0441095	26.41	2.76051e-07	-0.031445	0.029404	0.284885
Retinal detachment with retinal break	GMV-Left Insular Cortex	rs4807945	G	A	-0.109946	0.0213843	26.43	2.72628e-07	-0.0066674	0.0097523	0.494197
Retinal detachment with retinal break	GMV-Left Insular Cortex	rs4903200	T	G	0.11619	0.0225194	26.62	2.47526e-07	0.006291	0.010142	0.535057
Retinal detachment with retinal break	GMV-Left Insular Cortex	rs7118363	G	A	-0.16451	0.0211735	60.37	7.87227e-15	0.010904	0.009754	0.263615
Retinal detachment with retinal break	GMV-Left Insular Cortex	rs7522701	C	T	-0.125027	0.0218869	32.63	1.11391e-08	0.013141	0.009987	0.188244
Retinal detachment with retinal break	GMV-Left Insular Cortex	rs9410305	A	G	0.101892	0.0203416	25.09	5.46991e-07	-0.0015483	0.0096288	0.872254
Retinal detachment with retinal break	GMV-Left Insular Cortex	rs9474335	G	A	0.0984149	0.0202239	23.68	1.13729e-06	0.0066107	0.0095337	0.488068
Retinal detachment with retinal break	GMV-Left Insular Cortex	rs951762	C	A	0.106669	0.0207234	26.49	2.64296e-07	0.0016941	0.0095526	0.859237
Retinal detachment with retinal break	GMV-Left Intracalcarine Cortex	rs10824342	T	C	-0.102406	0.0201403	25.85	3.68392e-07	-0.015785	0.0095867	0.0996782
Retinal detachment with retinal break	GMV-Left Intracalcarine Cortex	rs10863467	T	C	0.099678	0.0205903	23.44	1.29175e-06	-0.0023249	0.0098526	0.81346
Retinal detachment with retinal break	GMV-Left Intracalcarine Cortex	rs10885409	C	T	0.0960092	0.020179	22.64	1.95637e-06	-0.0023195	0.009593	0.808945
Retinal detachment with retinal break	GMV-Left Intracalcarine Cortex	rs115493740	A	G	0.178827	0.0317842	31.66	1.84124e-08	-0.044156	0.01813	0.0148799
Retinal detachment with retinal break	GMV-Left Intracalcarine Cortex	rs11746417	G	A	-0.0969183	0.0204537	22.45	2.15382e-06	-0.0058567	0.00986	0.552523
Retinal detachment with retinal break	GMV-Left Intracalcarine Cortex	rs12193446	G	A	-0.223689	0.0342196	42.73	6.28203e-11	-0.0059735	0.01613	0.711148
Retinal detachment with retinal break	GMV-Left Intracalcarine Cortex	rs1286750	C	A	0.10233	0.0221733	21.3	3.93061e-06	0.014187	0.010657	0.183143
Retinal detachment with retinal break	GMV-Left Intracalcarine Cortex	rs141924701	A	C	0.388695	0.0808786	23.1	1.54049e-06	0.04232	0.047723	0.375198
Retinal detachment with retinal break	GMV-Left Intracalcarine Cortex	rs145363116	A	C	0.296079	0.0622445	22.63	1.9678e-06	0.0096792	0.042638	0.82042
Retinal detachment with retinal break	GMV-Left Intracalcarine Cortex	rs147619375	G	A	-0.198342	0.0423827	21.9	2.87177e-06	0.010379	0.029643	0.726256
Retinal detachment with retinal break	GMV-Left Intracalcarine Cortex	rs1509848	T	C	0.0963821	0.0208153	21.44	3.65048e-06	0.00019145	0.00989	0.984556
Retinal detachment with retinal break	GMV-Left Intracalcarine Cortex	rs16909740	A	G	-0.113784	0.0211714	28.88	7.68352e-08	0.0063735	0.010788	0.554651
Retinal detachment with retinal break	GMV-Left Intracalcarine Cortex	rs4627402	T	C	0.181786	0.0357443	25.86	3.6621e-07	-0.050058	0.011476	1.29569e-05
Retinal detachment with retinal break	GMV-Left Intracalcarine Cortex	rs4641771	A	G	0.226683	0.0441095	26.41	2.76051e-07	-0.017497	0.029404	0.551811
Retinal detachment with retinal break	GMV-Left Intracalcarine Cortex	rs4807945	G	A	-0.109946	0.0213843	26.43	2.72628e-07	-0.0016307	0.0097524	0.867205
Retinal detachment with retinal break	GMV-Left Intracalcarine Cortex	rs4903200	T	G	0.11619	0.0225194	26.62	2.47526e-07	-0.0094879	0.010142	0.349518
Retinal detachment with retinal break	GMV-Left Intracalcarine Cortex	rs7118363	G	A	-0.16451	0.0211735	60.37	7.87227e-15	0.025842	0.0097527	0.00806121
Retinal detachment with retinal break	GMV-Left Intracalcarine Cortex	rs7522701	C	T	-0.125027	0.0218869	32.63	1.11391e-08	0.014146	0.009987	0.156653
Retinal detachment with retinal break	GMV-Left Intracalcarine Cortex	rs9410305	A	G	0.101892	0.0203416	25.09	5.46991e-07	-0.00039458	0.0096288	0.967313
Retinal detachment with retinal break	GMV-Left Intracalcarine Cortex	rs9474335	G	A	0.0984149	0.0202239	23.68	1.13729e-06	-0.0076931	0.0095336	0.419711
Retinal detachment with retinal break	GMV-Left Intracalcarine Cortex	rs951762	C	A	0.106669	0.0207234	26.49	2.64296e-07	-0.015108	0.0095521	0.113742
Retinal detachment with retinal break	GMV-Left IX Cerebellum	rs10824342	T	C	-0.102406	0.0201403	25.85	3.68392e-07	0.0073787	0.0095871	0.44152
Retinal detachment with retinal break	GMV-Left IX Cerebellum	rs10863467	T	C	0.099678	0.0205903	23.44	1.29175e-06	-0.014939	0.0098521	0.129452
Retinal detachment with retinal break	GMV-Left IX Cerebellum	rs10885409	C	T	0.0960092	0.020179	22.64	1.95637e-06	-0.017633	0.0095923	0.0660389
Retinal detachment with retinal break	GMV-Left IX Cerebellum	rs115493740	A	G	0.178827	0.0317842	31.66	1.84124e-08	0.018298	0.018132	0.312918
Retinal detachment with retinal break	GMV-Left IX Cerebellum	rs11746417	G	A	-0.0969183	0.0204537	22.45	2.15382e-06	-0.0011781	0.00986	0.90489
Retinal detachment with retinal break	GMV-Left IX Cerebellum	rs12193446	G	A	-0.223689	0.0342196	42.73	6.28203e-11	0.013267	0.01613	0.410819
Retinal detachment with retinal break	GMV-Left IX Cerebellum	rs1286750	C	A	0.10233	0.0221733	21.3	3.93061e-06	0.0077669	0.010657	0.466144
Retinal detachment with retinal break	GMV-Left IX Cerebellum	rs141924701	A	C	0.388695	0.0808786	23.1	1.54049e-06	0.0089361	0.047724	0.851469
Retinal detachment with retinal break	GMV-Left IX Cerebellum	rs145363116	A	C	0.296079	0.0622445	22.63	1.9678e-06	0.00023756	0.042638	0.995555
Retinal detachment with retinal break	GMV-Left IX Cerebellum	rs147619375	G	A	-0.198342	0.0423827	21.9	2.87177e-06	0.036834	0.029642	0.214013
Retinal detachment with retinal break	GMV-Left IX Cerebellum	rs1509848	T	C	0.0963821	0.0208153	21.44	3.65048e-06	0.0088016	0.0098898	0.373499
Retinal detachment with retinal break	GMV-Left IX Cerebellum	rs16909740	A	G	-0.113784	0.0211714	28.88	7.68352e-08	0.0042261	0.010788	0.695248
Retinal detachment with retinal break	GMV-Left IX Cerebellum	rs4627402	T	C	0.181786	0.0357443	25.86	3.6621e-07	-0.026227	0.01148	0.022346
Retinal detachment with retinal break	GMV-Left IX Cerebellum	rs4641771	A	G	0.226683	0.0441095	26.41	2.76051e-07	-0.0020799	0.029404	0.943609
Retinal detachment with retinal break	GMV-Left IX Cerebellum	rs4807945	G	A	-0.109946	0.0213843	26.43	2.72628e-07	-0.0088567	0.0097523	0.363798
Retinal detachment with retinal break	GMV-Left IX Cerebellum	rs4903200	T	G	0.11619	0.0225194	26.62	2.47526e-07	-0.00017346	0.010142	0.986354
Retinal detachment with retinal break	GMV-Left IX Cerebellum	rs7118363	G	A	-0.16451	0.0211735	60.37	7.87227e-15	-0.0065662	0.0097542	0.500853
Retinal detachment with retinal break	GMV-Left IX Cerebellum	rs7522701	C	T	-0.125027	0.0218869	32.63	1.11391e-08	0.006685	0.0099873	0.50328
Retinal detachment with retinal break	GMV-Left IX Cerebellum	rs9410305	A	G	0.101892	0.0203416	25.09	5.46991e-07	0.0023101	0.0096288	0.810397
Retinal detachment with retinal break	GMV-Left IX Cerebellum	rs9474335	G	A	0.0984149	0.0202239	23.68	1.13729e-06	0.004565	0.0095337	0.632077
Retinal detachment with retinal break	GMV-Left IX Cerebellum	rs951762	C	A	0.106669	0.0207234	26.49	2.64296e-07	-0.018593	0.0095518	0.051606
Retinal detachment with retinal break	GMV-Left Juxtapositional Lobule Cortex (formerly Supplementary Motor Cortex)	rs10824342	T	C	-0.102406	0.0201403	25.85	3.68392e-07	-0.0026413	0.0095872	0.782925
Retinal detachment with retinal break	GMV-Left Juxtapositional Lobule Cortex (formerly Supplementary Motor Cortex)	rs10863467	T	C	0.099678	0.0205903	23.44	1.29175e-06	-0.019774	0.0098517	0.0447507
Retinal detachment with retinal break	GMV-Left Juxtapositional Lobule Cortex (formerly Supplementary Motor Cortex)	rs10885409	C	T	0.0960092	0.020179	22.64	1.95637e-06	-0.011676	0.0095927	0.223558
Retinal detachment with retinal break	GMV-Left Juxtapositional Lobule Cortex (formerly Supplementary Motor Cortex)	rs115493740	A	G	0.178827	0.0317842	31.66	1.84124e-08	0.032557	0.018131	0.0725605
Retinal detachment with retinal break	GMV-Left Juxtapositional Lobule Cortex (formerly Supplementary Motor Cortex)	rs11746417	G	A	-0.0969183	0.0204537	22.45	2.15382e-06	0.014274	0.0098596	0.147703
Retinal detachment with retinal break	GMV-Left Juxtapositional Lobule Cortex (formerly Supplementary Motor Cortex)	rs12193446	G	A	-0.223689	0.0342196	42.73	6.28203e-11	-0.011526	0.01613	0.474887
Retinal detachment with retinal break	GMV-Left Juxtapositional Lobule Cortex (formerly Supplementary Motor Cortex)	rs1286750	C	A	0.10233	0.0221733	21.3	3.93061e-06	0.0073195	0.010657	0.492221
Retinal detachment with retinal break	GMV-Left Juxtapositional Lobule Cortex (formerly Supplementary Motor Cortex)	rs141924701	A	C	0.388695	0.0808786	23.1	1.54049e-06	-0.02956	0.047723	0.535661
Retinal detachment with retinal break	GMV-Left Juxtapositional Lobule Cortex (formerly Supplementary Motor Cortex)	rs145363116	A	C	0.296079	0.0622445	22.63	1.9678e-06	0.056244	0.042636	0.187129
Retinal detachment with retinal break	GMV-Left Juxtapositional Lobule Cortex (formerly Supplementary Motor Cortex)	rs147619375	G	A	-0.198342	0.0423827	21.9	2.87177e-06	-0.030551	0.029642	0.302712
Retinal detachment with retinal break	GMV-Left Juxtapositional Lobule Cortex (formerly Supplementary Motor Cortex)	rs1509848	T	C	0.0963821	0.0208153	21.44	3.65048e-06	-0.0095858	0.0098898	0.33243
Retinal detachment with retinal break	GMV-Left Juxtapositional Lobule Cortex (formerly Supplementary Motor Cortex)	rs16909740	A	G	-0.113784	0.0211714	28.88	7.68352e-08	0.010696	0.010787	0.32144
Retinal detachment with retinal break	GMV-Left Juxtapositional Lobule Cortex (formerly Supplementary Motor Cortex)	rs4627402	T	C	0.181786	0.0357443	25.86	3.6621e-07	0.0071332	0.011481	0.534417
Retinal detachment with retinal break	GMV-Left Juxtapositional Lobule Cortex (formerly Supplementary Motor Cortex)	rs4641771	A	G	0.226683	0.0441095	26.41	2.76051e-07	0.0041805	0.029404	0.886946
Retinal detachment with retinal break	GMV-Left Juxtapositional Lobule Cortex (formerly Supplementary Motor Cortex)	rs4807945	G	A	-0.109946	0.0213843	26.43	2.72628e-07	-0.016148	0.0097518	0.0977687
Retinal detachment with retinal break	GMV-Left Juxtapositional Lobule Cortex (formerly Supplementary Motor Cortex)	rs4903200	T	G	0.11619	0.0225194	26.62	2.47526e-07	0.0011968	0.010142	0.90606
Retinal detachment with retinal break	GMV-Left Juxtapositional Lobule Cortex (formerly Supplementary Motor Cortex)	rs7118363	G	A	-0.16451	0.0211735	60.37	7.87227e-15	0.0093654	0.0097541	0.336992
Retinal detachment with retinal break	GMV-Left Juxtapositional Lobule Cortex (formerly Supplementary Motor Cortex)	rs7522701	C	T	-0.125027	0.0218869	32.63	1.11391e-08	0.011245	0.0099871	0.260178
Retinal detachment with retinal break	GMV-Left Juxtapositional Lobule Cortex (formerly Supplementary Motor Cortex)	rs9410305	A	G	0.101892	0.0203416	25.09	5.46991e-07	0.003828	0.0096288	0.690955
Retinal detachment with retinal break	GMV-Left Juxtapositional Lobule Cortex (formerly Supplementary Motor Cortex)	rs9474335	G	A	0.0984149	0.0202239	23.68	1.13729e-06	-0.017373	0.0095331	0.0684069
Retinal detachment with retinal break	GMV-Left Juxtapositional Lobule Cortex (formerly Supplementary Motor Cortex)	rs951762	C	A	0.106669	0.0207234	26.49	2.64296e-07	-0.011382	0.0095523	0.233443
Retinal detachment with retinal break	GMV-Left Lateral Occipital Cortex, inferior division	rs10824342	T	C	-0.102406	0.0201403	25.85	3.68392e-07	0.0045979	0.0095872	0.631524
Retinal detachment with retinal break	GMV-Left Lateral Occipital Cortex, inferior division	rs10863467	T	C	0.099678	0.0205903	23.44	1.29175e-06	-0.0072467	0.0098525	0.46203
Retinal detachment with retinal break	GMV-Left Lateral Occipital Cortex, inferior division	rs10885409	C	T	0.0960092	0.020179	22.64	1.95637e-06	0.013071	0.0095927	0.173017
Retinal detachment with retinal break	GMV-Left Lateral Occipital Cortex, inferior division	rs115493740	A	G	0.178827	0.0317842	31.66	1.84124e-08	-0.0038879	0.018132	0.830225
Retinal detachment with retinal break	GMV-Left Lateral Occipital Cortex, inferior division	rs11746417	G	A	-0.0969183	0.0204537	22.45	2.15382e-06	-0.0060169	0.00986	0.541714
Retinal detachment with retinal break	GMV-Left Lateral Occipital Cortex, inferior division	rs12193446	G	A	-0.223689	0.0342196	42.73	6.28203e-11	-0.043152	0.016128	0.00746449
Retinal detachment with retinal break	GMV-Left Lateral Occipital Cortex, inferior division	rs1286750	C	A	0.10233	0.0221733	21.3	3.93061e-06	-0.0064485	0.010657	0.545142
Retinal detachment with retinal break	GMV-Left Lateral Occipital Cortex, inferior division	rs141924701	A	C	0.388695	0.0808786	23.1	1.54049e-06	0.022218	0.047724	0.641534
Retinal detachment with retinal break	GMV-Left Lateral Occipital Cortex, inferior division	rs145363116	A	C	0.296079	0.0622445	22.63	1.9678e-06	0.0072156	0.042638	0.865617
Retinal detachment with retinal break	GMV-Left Lateral Occipital Cortex, inferior division	rs147619375	G	A	-0.198342	0.0423827	21.9	2.87177e-06	-0.0049214	0.029643	0.86814
Retinal detachment with retinal break	GMV-Left Lateral Occipital Cortex, inferior division	rs1509848	T	C	0.0963821	0.0208153	21.44	3.65048e-06	-0.010523	0.0098898	0.287323
Retinal detachment with retinal break	GMV-Left Lateral Occipital Cortex, inferior division	rs16909740	A	G	-0.113784	0.0211714	28.88	7.68352e-08	0.0010815	0.010788	0.920147
Retinal detachment with retinal break	GMV-Left Lateral Occipital Cortex, inferior division	rs4627402	T	C	0.181786	0.0357443	25.86	3.6621e-07	-0.013793	0.011481	0.229615
Retinal detachment with retinal break	GMV-Left Lateral Occipital Cortex, inferior division	rs4641771	A	G	0.226683	0.0441095	26.41	2.76051e-07	0.019827	0.029404	0.500138
Retinal detachment with retinal break	GMV-Left Lateral Occipital Cortex, inferior division	rs4807945	G	A	-0.109946	0.0213843	26.43	2.72628e-07	0.0033588	0.0097524	0.73055
Retinal detachment with retinal break	GMV-Left Lateral Occipital Cortex, inferior division	rs4903200	T	G	0.11619	0.0225194	26.62	2.47526e-07	0.015576	0.010141	0.124583
Retinal detachment with retinal break	GMV-Left Lateral Occipital Cortex, inferior division	rs7118363	G	A	-0.16451	0.0211735	60.37	7.87227e-15	0.020284	0.0097533	0.0375578
Retinal detachment with retinal break	GMV-Left Lateral Occipital Cortex, inferior division	rs7522701	C	T	-0.125027	0.0218869	32.63	1.11391e-08	0.015495	0.0099869	0.120793
Retinal detachment with retinal break	GMV-Left Lateral Occipital Cortex, inferior division	rs9410305	A	G	0.101892	0.0203416	25.09	5.46991e-07	-0.0069366	0.0096287	0.471281
Retinal detachment with retinal break	GMV-Left Lateral Occipital Cortex, inferior division	rs9474335	G	A	0.0984149	0.0202239	23.68	1.13729e-06	0.00065185	0.0095338	0.94549
Retinal detachment with retinal break	GMV-Left Lateral Occipital Cortex, inferior division	rs951762	C	A	0.106669	0.0207234	26.49	2.64296e-07	7.4158e-05	0.0095527	0.993806
Retinal detachment with retinal break	GMV-Left Lateral Occipital Cortex, superior division	rs10824342	T	C	-0.102406	0.0201403	25.85	3.68392e-07	-0.0025669	0.0095872	0.788896
Retinal detachment with retinal break	GMV-Left Lateral Occipital Cortex, superior division	rs10863467	T	C	0.099678	0.0205903	23.44	1.29175e-06	-0.023706	0.0098513	0.0161213
Retinal detachment with retinal break	GMV-Left Lateral Occipital Cortex, superior division	rs10885409	C	T	0.0960092	0.020179	22.64	1.95637e-06	-0.0042489	0.009593	0.657824
Retinal detachment with retinal break	GMV-Left Lateral Occipital Cortex, superior division	rs115493740	A	G	0.178827	0.0317842	31.66	1.84124e-08	-0.017314	0.018132	0.339641
Retinal detachment with retinal break	GMV-Left Lateral Occipital Cortex, superior division	rs11746417	G	A	-0.0969183	0.0204537	22.45	2.15382e-06	-0.011271	0.0098598	0.252976
Retinal detachment with retinal break	GMV-Left Lateral Occipital Cortex, superior division	rs12193446	G	A	-0.223689	0.0342196	42.73	6.28203e-11	-0.06013	0.016125	0.000192797
Retinal detachment with retinal break	GMV-Left Lateral Occipital Cortex, superior division	rs1286750	C	A	0.10233	0.0221733	21.3	3.93061e-06	0.0073821	0.010657	0.488529
Retinal detachment with retinal break	GMV-Left Lateral Occipital Cortex, superior division	rs141924701	A	C	0.388695	0.0808786	23.1	1.54049e-06	-0.059787	0.047722	0.210281
Retinal detachment with retinal break	GMV-Left Lateral Occipital Cortex, superior division	rs145363116	A	C	0.296079	0.0622445	22.63	1.9678e-06	-0.015727	0.042638	0.712246
Retinal detachment with retinal break	GMV-Left Lateral Occipital Cortex, superior division	rs147619375	G	A	-0.198342	0.0423827	21.9	2.87177e-06	-0.0038643	0.029643	0.896281
Retinal detachment with retinal break	GMV-Left Lateral Occipital Cortex, superior division	rs1509848	T	C	0.0963821	0.0208153	21.44	3.65048e-06	0.0033806	0.00989	0.732487
Retinal detachment with retinal break	GMV-Left Lateral Occipital Cortex, superior division	rs16909740	A	G	-0.113784	0.0211714	28.88	7.68352e-08	0.0085464	0.010788	0.428223
Retinal detachment with retinal break	GMV-Left Lateral Occipital Cortex, superior division	rs4627402	T	C	0.181786	0.0357443	25.86	3.6621e-07	-0.033512	0.011479	0.00351075
Retinal detachment with retinal break	GMV-Left Lateral Occipital Cortex, superior division	rs4641771	A	G	0.226683	0.0441095	26.41	2.76051e-07	0.036763	0.029403	0.211198
Retinal detachment with retinal break	GMV-Left Lateral Occipital Cortex, superior division	rs4807945	G	A	-0.109946	0.0213843	26.43	2.72628e-07	0.0068557	0.0097523	0.48207
Retinal detachment with retinal break	GMV-Left Lateral Occipital Cortex, superior division	rs4903200	T	G	0.11619	0.0225194	26.62	2.47526e-07	0.02349	0.010141	0.0205447
Retinal detachment with retinal break	GMV-Left Lateral Occipital Cortex, superior division	rs7118363	G	A	-0.16451	0.0211735	60.37	7.87227e-15	0.0055421	0.0097542	0.569928
Retinal detachment with retinal break	GMV-Left Lateral Occipital Cortex, superior division	rs7522701	C	T	-0.125027	0.0218869	32.63	1.11391e-08	0.012482	0.0099871	0.211364
Retinal detachment with retinal break	GMV-Left Lateral Occipital Cortex, superior division	rs9410305	A	G	0.101892	0.0203416	25.09	5.46991e-07	0.0031504	0.0096288	0.743533
Retinal detachment with retinal break	GMV-Left Lateral Occipital Cortex, superior division	rs9474335	G	A	0.0984149	0.0202239	23.68	1.13729e-06	0.0063968	0.0095337	0.50225
Retinal detachment with retinal break	GMV-Left Lateral Occipital Cortex, superior division	rs951762	C	A	0.106669	0.0207234	26.49	2.64296e-07	0.0045835	0.0095526	0.631364
Retinal detachment with retinal break	GMV-Left Lingual Gyrus	rs10824342	T	C	-0.102406	0.0201403	25.85	3.68392e-07	-0.0029236	0.0095872	0.760414
Retinal detachment with retinal break	GMV-Left Lingual Gyrus	rs10863467	T	C	0.099678	0.0205903	23.44	1.29175e-06	-0.0059032	0.0098525	0.549073
Retinal detachment with retinal break	GMV-Left Lingual Gyrus	rs10885409	C	T	0.0960092	0.020179	22.64	1.95637e-06	0.020905	0.009592	0.0293089
Retinal detachment with retinal break	GMV-Left Lingual Gyrus	rs115493740	A	G	0.178827	0.0317842	31.66	1.84124e-08	-0.032454	0.018131	0.0734852
Retinal detachment with retinal break	GMV-Left Lingual Gyrus	rs11746417	G	A	-0.0969183	0.0204537	22.45	2.15382e-06	-0.0010669	0.00986	0.913831
Retinal detachment with retinal break	GMV-Left Lingual Gyrus	rs12193446	G	A	-0.223689	0.0342196	42.73	6.28203e-11	-0.0074843	0.01613	0.642658
Retinal detachment with retinal break	GMV-Left Lingual Gyrus	rs1286750	C	A	0.10233	0.0221733	21.3	3.93061e-06	0.0040991	0.010658	0.700519
Retinal detachment with retinal break	GMV-Left Lingual Gyrus	rs141924701	A	C	0.388695	0.0808786	23.1	1.54049e-06	0.085943	0.04772	0.0717133
Retinal detachment with retinal break	GMV-Left Lingual Gyrus	rs145363116	A	C	0.296079	0.0622445	22.63	1.9678e-06	-0.053623	0.042636	0.208516
Retinal detachment with retinal break	GMV-Left Lingual Gyrus	rs147619375	G	A	-0.198342	0.0423827	21.9	2.87177e-06	0.0024217	0.029643	0.934889
Retinal detachment with retinal break	GMV-Left Lingual Gyrus	rs1509848	T	C	0.0963821	0.0208153	21.44	3.65048e-06	-0.0065474	0.0098899	0.507961
Retinal detachment with retinal break	GMV-Left Lingual Gyrus	rs16909740	A	G	-0.113784	0.0211714	28.88	7.68352e-08	-0.00041677	0.010788	0.969183
Retinal detachment with retinal break	GMV-Left Lingual Gyrus	rs4627402	T	C	0.181786	0.0357443	25.86	3.6621e-07	-0.051509	0.011476	7.21274e-06
Retinal detachment with retinal break	GMV-Left Lingual Gyrus	rs4641771	A	G	0.226683	0.0441095	26.41	2.76051e-07	0.026961	0.029404	0.359186
Retinal detachment with retinal break	GMV-Left Lingual Gyrus	rs4807945	G	A	-0.109946	0.0213843	26.43	2.72628e-07	0.0011978	0.0097524	0.902252
Retinal detachment with retinal break	GMV-Left Lingual Gyrus	rs4903200	T	G	0.11619	0.0225194	26.62	2.47526e-07	-0.025591	0.01014	0.0116198
Retinal detachment with retinal break	GMV-Left Lingual Gyrus	rs7118363	G	A	-0.16451	0.0211735	60.37	7.87227e-15	0.01811	0.0097535	0.0633578
Retinal detachment with retinal break	GMV-Left Lingual Gyrus	rs7522701	C	T	-0.125027	0.0218869	32.63	1.11391e-08	0.0047174	0.0099874	0.636693
Retinal detachment with retinal break	GMV-Left Lingual Gyrus	rs9410305	A	G	0.101892	0.0203416	25.09	5.46991e-07	0.0095178	0.0096286	0.322924
Retinal detachment with retinal break	GMV-Left Lingual Gyrus	rs9474335	G	A	0.0984149	0.0202239	23.68	1.13729e-06	-0.0086502	0.0095336	0.364234
Retinal detachment with retinal break	GMV-Left Lingual Gyrus	rs951762	C	A	0.106669	0.0207234	26.49	2.64296e-07	-0.014241	0.0095522	0.136016
Retinal detachment with retinal break	GMV-Left Middle Frontal Gyrus	rs10824342	T	C	-0.102406	0.0201403	25.85	3.68392e-07	0.0059356	0.0095872	0.535846
Retinal detachment with retinal break	GMV-Left Middle Frontal Gyrus	rs10863467	T	C	0.099678	0.0205903	23.44	1.29175e-06	0.0074253	0.0098525	0.451066
Retinal detachment with retinal break	GMV-Left Middle Frontal Gyrus	rs10885409	C	T	0.0960092	0.020179	22.64	1.95637e-06	-0.019418	0.0095922	0.0429438
Retinal detachment with retinal break	GMV-Left Middle Frontal Gyrus	rs115493740	A	G	0.178827	0.0317842	31.66	1.84124e-08	-0.022494	0.018132	0.214763
Retinal detachment with retinal break	GMV-Left Middle Frontal Gyrus	rs11746417	G	A	-0.0969183	0.0204537	22.45	2.15382e-06	0.0035356	0.00986	0.719913
Retinal detachment with retinal break	GMV-Left Middle Frontal Gyrus	rs12193446	G	A	-0.223689	0.0342196	42.73	6.28203e-11	-0.013694	0.01613	0.395895
Retinal detachment with retinal break	GMV-Left Middle Frontal Gyrus	rs1286750	C	A	0.10233	0.0221733	21.3	3.93061e-06	0.0043972	0.010658	0.679908
Retinal detachment with retinal break	GMV-Left Middle Frontal Gyrus	rs141924701	A	C	0.388695	0.0808786	23.1	1.54049e-06	0.042078	0.047723	0.377938
Retinal detachment with retinal break	GMV-Left Middle Frontal Gyrus	rs145363116	A	C	0.296079	0.0622445	22.63	1.9678e-06	-0.022498	0.042638	0.597751
Retinal detachment with retinal break	GMV-Left Middle Frontal Gyrus	rs147619375	G	A	-0.198342	0.0423827	21.9	2.87177e-06	0.01433	0.029643	0.628782
Retinal detachment with retinal break	GMV-Left Middle Frontal Gyrus	rs1509848	T	C	0.0963821	0.0208153	21.44	3.65048e-06	0.0085734	0.0098898	0.386011
Retinal detachment with retinal break	GMV-Left Middle Frontal Gyrus	rs16909740	A	G	-0.113784	0.0211714	28.88	7.68352e-08	0.0050076	0.010788	0.64251
Retinal detachment with retinal break	GMV-Left Middle Frontal Gyrus	rs4627402	T	C	0.181786	0.0357443	25.86	3.6621e-07	0.0011177	0.011481	0.92245
Retinal detachment with retinal break	GMV-Left Middle Frontal Gyrus	rs4641771	A	G	0.226683	0.0441095	26.41	2.76051e-07	-0.0051169	0.029404	0.861853
Retinal detachment with retinal break	GMV-Left Middle Frontal Gyrus	rs4807945	G	A	-0.109946	0.0213843	26.43	2.72628e-07	0.0094285	0.0097522	0.333657
Retinal detachment with retinal break	GMV-Left Middle Frontal Gyrus	rs4903200	T	G	0.11619	0.0225194	26.62	2.47526e-07	0.013059	0.010141	0.197865
Retinal detachment with retinal break	GMV-Left Middle Frontal Gyrus	rs7118363	G	A	-0.16451	0.0211735	60.37	7.87227e-15	0.0030662	0.0097543	0.753269
Retinal detachment with retinal break	GMV-Left Middle Frontal Gyrus	rs7522701	C	T	-0.125027	0.0218869	32.63	1.11391e-08	-0.01441	0.0099869	0.14908
Retinal detachment with retinal break	GMV-Left Middle Frontal Gyrus	rs9410305	A	G	0.101892	0.0203416	25.09	5.46991e-07	0.0057986	0.0096287	0.547029
Retinal detachment with retinal break	GMV-Left Middle Frontal Gyrus	rs9474335	G	A	0.0984149	0.0202239	23.68	1.13729e-06	0.00062079	0.0095338	0.948084
Retinal detachment with retinal break	GMV-Left Middle Frontal Gyrus	rs951762	C	A	0.106669	0.0207234	26.49	2.64296e-07	-0.0094829	0.0095524	0.320856
Retinal detachment with retinal break	GMV-Left Middle Temporal Gyrus, anterior division	rs10824342	T	C	-0.102406	0.0201403	25.85	3.68392e-07	-0.0024852	0.0095872	0.795465
Retinal detachment with retinal break	GMV-Left Middle Temporal Gyrus, anterior division	rs10863467	T	C	0.099678	0.0205903	23.44	1.29175e-06	-0.0079814	0.0098524	0.417898
Retinal detachment with retinal break	GMV-Left Middle Temporal Gyrus, anterior division	rs10885409	C	T	0.0960092	0.020179	22.64	1.95637e-06	0.0305	0.0095909	0.00147435
Retinal detachment with retinal break	GMV-Left Middle Temporal Gyrus, anterior division	rs115493740	A	G	0.178827	0.0317842	31.66	1.84124e-08	0.00022362	0.018132	0.99016
Retinal detachment with retinal break	GMV-Left Middle Temporal Gyrus, anterior division	rs11746417	G	A	-0.0969183	0.0204537	22.45	2.15382e-06	-0.01417	0.0098596	0.150668
Retinal detachment with retinal break	GMV-Left Middle Temporal Gyrus, anterior division	rs12193446	G	A	-0.223689	0.0342196	42.73	6.28203e-11	-0.040087	0.016128	0.0129449
Retinal detachment with retinal break	GMV-Left Middle Temporal Gyrus, anterior division	rs1286750	C	A	0.10233	0.0221733	21.3	3.93061e-06	0.0038624	0.010658	0.717051
Retinal detachment with retinal break	GMV-Left Middle Temporal Gyrus, anterior division	rs141924701	A	C	0.388695	0.0808786	23.1	1.54049e-06	-0.047078	0.047723	0.323907
Retinal detachment with retinal break	GMV-Left Middle Temporal Gyrus, anterior division	rs145363116	A	C	0.296079	0.0622445	22.63	1.9678e-06	0.0060095	0.042638	0.887916
Retinal detachment with retinal break	GMV-Left Middle Temporal Gyrus, anterior division	rs147619375	G	A	-0.198342	0.0423827	21.9	2.87177e-06	-0.06387	0.02964	0.0311817
Retinal detachment with retinal break	GMV-Left Middle Temporal Gyrus, anterior division	rs1509848	T	C	0.0963821	0.0208153	21.44	3.65048e-06	0.0031337	0.00989	0.751363
Retinal detachment with retinal break	GMV-Left Middle Temporal Gyrus, anterior division	rs16909740	A	G	-0.113784	0.0211714	28.88	7.68352e-08	0.017697	0.010787	0.1009
Retinal detachment with retinal break	GMV-Left Middle Temporal Gyrus, anterior division	rs4627402	T	C	0.181786	0.0357443	25.86	3.6621e-07	0.023053	0.01148	0.0446478
Retinal detachment with retinal break	GMV-Left Middle Temporal Gyrus, anterior division	rs4641771	A	G	0.226683	0.0441095	26.41	2.76051e-07	-0.0088925	0.029404	0.762325
Retinal detachment with retinal break	GMV-Left Middle Temporal Gyrus, anterior division	rs4807945	G	A	-0.109946	0.0213843	26.43	2.72628e-07	-0.0035883	0.0097524	0.712919
Retinal detachment with retinal break	GMV-Left Middle Temporal Gyrus, anterior division	rs4903200	T	G	0.11619	0.0225194	26.62	2.47526e-07	-0.0071329	0.010142	0.481859
Retinal detachment with retinal break	GMV-Left Middle Temporal Gyrus, anterior division	rs7118363	G	A	-0.16451	0.0211735	60.37	7.87227e-15	0.0068601	0.0097542	0.481881
Retinal detachment with retinal break	GMV-Left Middle Temporal Gyrus, anterior division	rs7522701	C	T	-0.125027	0.0218869	32.63	1.11391e-08	0.029564	0.0099854	0.00307256
Retinal detachment with retinal break	GMV-Left Middle Temporal Gyrus, anterior division	rs9410305	A	G	0.101892	0.0203416	25.09	5.46991e-07	-0.0032334	0.0096288	0.737021
Retinal detachment with retinal break	GMV-Left Middle Temporal Gyrus, anterior division	rs9474335	G	A	0.0984149	0.0202239	23.68	1.13729e-06	-0.0013829	0.0095338	0.884669
Retinal detachment with retinal break	GMV-Left Middle Temporal Gyrus, anterior division	rs951762	C	A	0.106669	0.0207234	26.49	2.64296e-07	-0.0016701	0.0095526	0.86121
Retinal detachment with retinal break	GMV-Left Middle Temporal Gyrus, posterior division	rs10824342	T	C	-0.102406	0.0201403	25.85	3.68392e-07	-0.0050115	0.0095872	0.601174
Retinal detachment with retinal break	GMV-Left Middle Temporal Gyrus, posterior division	rs10863467	T	C	0.099678	0.0205903	23.44	1.29175e-06	-0.010955	0.0098523	0.266177
Retinal detachment with retinal break	GMV-Left Middle Temporal Gyrus, posterior division	rs10885409	C	T	0.0960092	0.020179	22.64	1.95637e-06	0.025303	0.0095915	0.00834257
Retinal detachment with retinal break	GMV-Left Middle Temporal Gyrus, posterior division	rs115493740	A	G	0.178827	0.0317842	31.66	1.84124e-08	0.004693	0.018132	0.795778
Retinal detachment with retinal break	GMV-Left Middle Temporal Gyrus, posterior division	rs11746417	G	A	-0.0969183	0.0204537	22.45	2.15382e-06	0.0027184	0.00986	0.782781
Retinal detachment with retinal break	GMV-Left Middle Temporal Gyrus, posterior division	rs12193446	G	A	-0.223689	0.0342196	42.73	6.28203e-11	-0.013564	0.01613	0.400424
Retinal detachment with retinal break	GMV-Left Middle Temporal Gyrus, posterior division	rs1286750	C	A	0.10233	0.0221733	21.3	3.93061e-06	-0.00095562	0.010658	0.928554
Retinal detachment with retinal break	GMV-Left Middle Temporal Gyrus, posterior division	rs141924701	A	C	0.388695	0.0808786	23.1	1.54049e-06	-0.088518	0.04772	0.0636209
Retinal detachment with retinal break	GMV-Left Middle Temporal Gyrus, posterior division	rs145363116	A	C	0.296079	0.0622445	22.63	1.9678e-06	-0.0068543	0.042638	0.872288
Retinal detachment with retinal break	GMV-Left Middle Temporal Gyrus, posterior division	rs147619375	G	A	-0.198342	0.0423827	21.9	2.87177e-06	-0.043634	0.029641	0.141013
Retinal detachment with retinal break	GMV-Left Middle Temporal Gyrus, posterior division	rs1509848	T	C	0.0963821	0.0208153	21.44	3.65048e-06	0.0022618	0.00989	0.819104
Retinal detachment with retinal break	GMV-Left Middle Temporal Gyrus, posterior division	rs16909740	A	G	-0.113784	0.0211714	28.88	7.68352e-08	-0.0074827	0.010788	0.48791
Retinal detachment with retinal break	GMV-Left Middle Temporal Gyrus, posterior division	rs4627402	T	C	0.181786	0.0357443	25.86	3.6621e-07	-0.0083848	0.011481	0.465211
Retinal detachment with retinal break	GMV-Left Middle Temporal Gyrus, posterior division	rs4641771	A	G	0.226683	0.0441095	26.41	2.76051e-07	0.0093994	0.029404	0.749221
Retinal detachment with retinal break	GMV-Left Middle Temporal Gyrus, posterior division	rs4807945	G	A	-0.109946	0.0213843	26.43	2.72628e-07	0.0032099	0.0097524	0.742045
Retinal detachment with retinal break	GMV-Left Middle Temporal Gyrus, posterior division	rs4903200	T	G	0.11619	0.0225194	26.62	2.47526e-07	0.0093997	0.010142	0.354014
Retinal detachment with retinal break	GMV-Left Middle Temporal Gyrus, posterior division	rs7118363	G	A	-0.16451	0.0211735	60.37	7.87227e-15	0.0020675	0.0097543	0.832143
Retinal detachment with retinal break	GMV-Left Middle Temporal Gyrus, posterior division	rs7522701	C	T	-0.125027	0.0218869	32.63	1.11391e-08	0.017907	0.0099867	0.0729625
Retinal detachment with retinal break	GMV-Left Middle Temporal Gyrus, posterior division	rs9410305	A	G	0.101892	0.0203416	25.09	5.46991e-07	0.005902	0.0096287	0.539908
Retinal detachment with retinal break	GMV-Left Middle Temporal Gyrus, posterior division	rs9474335	G	A	0.0984149	0.0202239	23.68	1.13729e-06	0.0077805	0.0095336	0.414448
Retinal detachment with retinal break	GMV-Left Middle Temporal Gyrus, posterior division	rs951762	C	A	0.106669	0.0207234	26.49	2.64296e-07	-0.013197	0.0095522	0.167136
Retinal detachment with retinal break	GMV-Left Middle Temporal Gyrus, temporooccipital part	rs10824342	T	C	-0.102406	0.0201403	25.85	3.68392e-07	-0.005776	0.0095872	0.546865
Retinal detachment with retinal break	GMV-Left Middle Temporal Gyrus, temporooccipital part	rs10863467	T	C	0.099678	0.0205903	23.44	1.29175e-06	-0.014741	0.0098521	0.134605
Retinal detachment with retinal break	GMV-Left Middle Temporal Gyrus, temporooccipital part	rs10885409	C	T	0.0960092	0.020179	22.64	1.95637e-06	0.014703	0.0095925	0.125355
Retinal detachment with retinal break	GMV-Left Middle Temporal Gyrus, temporooccipital part	rs115493740	A	G	0.178827	0.0317842	31.66	1.84124e-08	0.0027617	0.018132	0.878944
Retinal detachment with retinal break	GMV-Left Middle Temporal Gyrus, temporooccipital part	rs11746417	G	A	-0.0969183	0.0204537	22.45	2.15382e-06	0.0056046	0.00986	0.569757
Retinal detachment with retinal break	GMV-Left Middle Temporal Gyrus, temporooccipital part	rs12193446	G	A	-0.223689	0.0342196	42.73	6.28203e-11	-0.0054736	0.01613	0.734362
Retinal detachment with retinal break	GMV-Left Middle Temporal Gyrus, temporooccipital part	rs1286750	C	A	0.10233	0.0221733	21.3	3.93061e-06	-0.014807	0.010657	0.164725
Retinal detachment with retinal break	GMV-Left Middle Temporal Gyrus, temporooccipital part	rs141924701	A	C	0.388695	0.0808786	23.1	1.54049e-06	-0.0051192	0.047724	0.914579
Retinal detachment with retinal break	GMV-Left Middle Temporal Gyrus, temporooccipital part	rs145363116	A	C	0.296079	0.0622445	22.63	1.9678e-06	-0.0014598	0.042638	0.972687
Retinal detachment with retinal break	GMV-Left Middle Temporal Gyrus, temporooccipital part	rs147619375	G	A	-0.198342	0.0423827	21.9	2.87177e-06	0.0024125	0.029643	0.935136
Retinal detachment with retinal break	GMV-Left Middle Temporal Gyrus, temporooccipital part	rs1509848	T	C	0.0963821	0.0208153	21.44	3.65048e-06	0.0014634	0.00989	0.882371
Retinal detachment with retinal break	GMV-Left Middle Temporal Gyrus, temporooccipital part	rs16909740	A	G	-0.113784	0.0211714	28.88	7.68352e-08	-0.0056913	0.010788	0.597806
Retinal detachment with retinal break	GMV-Left Middle Temporal Gyrus, temporooccipital part	rs4627402	T	C	0.181786	0.0357443	25.86	3.6621e-07	0.014639	0.011481	0.202307
Retinal detachment with retinal break	GMV-Left Middle Temporal Gyrus, temporooccipital part	rs4641771	A	G	0.226683	0.0441095	26.41	2.76051e-07	-0.015271	0.029404	0.603532
Retinal detachment with retinal break	GMV-Left Middle Temporal Gyrus, temporooccipital part	rs4807945	G	A	-0.109946	0.0213843	26.43	2.72628e-07	0.012474	0.0097521	0.200868
Retinal detachment with retinal break	GMV-Left Middle Temporal Gyrus, temporooccipital part	rs4903200	T	G	0.11619	0.0225194	26.62	2.47526e-07	0.020296	0.010141	0.0453628
Retinal detachment with retinal break	GMV-Left Middle Temporal Gyrus, temporooccipital part	rs7118363	G	A	-0.16451	0.0211735	60.37	7.87227e-15	6.8149e-05	0.0097543	0.994426
Retinal detachment with retinal break	GMV-Left Middle Temporal Gyrus, temporooccipital part	rs7522701	C	T	-0.125027	0.0218869	32.63	1.11391e-08	0.013486	0.009987	0.176909
Retinal detachment with retinal break	GMV-Left Middle Temporal Gyrus, temporooccipital part	rs9410305	A	G	0.101892	0.0203416	25.09	5.46991e-07	0.0023095	0.0096288	0.810448
Retinal detachment with retinal break	GMV-Left Middle Temporal Gyrus, temporooccipital part	rs9474335	G	A	0.0984149	0.0202239	23.68	1.13729e-06	-0.003191	0.0095338	0.737853
Retinal detachment with retinal break	GMV-Left Middle Temporal Gyrus, temporooccipital part	rs951762	C	A	0.106669	0.0207234	26.49	2.64296e-07	-0.0003687	0.0095527	0.969212
Retinal detachment with retinal break	GMV-Left Occipital Fusiform Gyrus	rs10824342	T	C	-0.102406	0.0201403	25.85	3.68392e-07	-0.010071	0.009587	0.293515
Retinal detachment with retinal break	GMV-Left Occipital Fusiform Gyrus	rs10863467	T	C	0.099678	0.0205903	23.44	1.29175e-06	-0.0073153	0.0098525	0.457804
Retinal detachment with retinal break	GMV-Left Occipital Fusiform Gyrus	rs10885409	C	T	0.0960092	0.020179	22.64	1.95637e-06	0.019519	0.0095922	0.0418697
Retinal detachment with retinal break	GMV-Left Occipital Fusiform Gyrus	rs115493740	A	G	0.178827	0.0317842	31.66	1.84124e-08	-0.040117	0.01813	0.0269277
Retinal detachment with retinal break	GMV-Left Occipital Fusiform Gyrus	rs11746417	G	A	-0.0969183	0.0204537	22.45	2.15382e-06	0.00089467	0.00986	0.927703
Retinal detachment with retinal break	GMV-Left Occipital Fusiform Gyrus	rs12193446	G	A	-0.223689	0.0342196	42.73	6.28203e-11	-0.0016021	0.01613	0.920886
Retinal detachment with retinal break	GMV-Left Occipital Fusiform Gyrus	rs1286750	C	A	0.10233	0.0221733	21.3	3.93061e-06	0.011349	0.010657	0.286913
Retinal detachment with retinal break	GMV-Left Occipital Fusiform Gyrus	rs141924701	A	C	0.388695	0.0808786	23.1	1.54049e-06	-0.023242	0.047723	0.626253
Retinal detachment with retinal break	GMV-Left Occipital Fusiform Gyrus	rs145363116	A	C	0.296079	0.0622445	22.63	1.9678e-06	-0.015511	0.042638	0.716012
Retinal detachment with retinal break	GMV-Left Occipital Fusiform Gyrus	rs147619375	G	A	-0.198342	0.0423827	21.9	2.87177e-06	-0.032098	0.029642	0.278888
Retinal detachment with retinal break	GMV-Left Occipital Fusiform Gyrus	rs1509848	T	C	0.0963821	0.0208153	21.44	3.65048e-06	-0.0060849	0.0098899	0.538394
Retinal detachment with retinal break	GMV-Left Occipital Fusiform Gyrus	rs16909740	A	G	-0.113784	0.0211714	28.88	7.68352e-08	0.014403	0.010787	0.18184
Retinal detachment with retinal break	GMV-Left Occipital Fusiform Gyrus	rs4627402	T	C	0.181786	0.0357443	25.86	3.6621e-07	-0.049972	0.011476	1.3406e-05
Retinal detachment with retinal break	GMV-Left Occipital Fusiform Gyrus	rs4641771	A	G	0.226683	0.0441095	26.41	2.76051e-07	-0.036984	0.029403	0.208468
Retinal detachment with retinal break	GMV-Left Occipital Fusiform Gyrus	rs4807945	G	A	-0.109946	0.0213843	26.43	2.72628e-07	0.0025129	0.0097524	0.796664
Retinal detachment with retinal break	GMV-Left Occipital Fusiform Gyrus	rs4903200	T	G	0.11619	0.0225194	26.62	2.47526e-07	-0.00040964	0.010142	0.967781
Retinal detachment with retinal break	GMV-Left Occipital Fusiform Gyrus	rs7118363	G	A	-0.16451	0.0211735	60.37	7.87227e-15	0.019696	0.0097534	0.043461
Retinal detachment with retinal break	GMV-Left Occipital Fusiform Gyrus	rs7522701	C	T	-0.125027	0.0218869	32.63	1.11391e-08	0.022294	0.0099863	0.0255976
Retinal detachment with retinal break	GMV-Left Occipital Fusiform Gyrus	rs9410305	A	G	0.101892	0.0203416	25.09	5.46991e-07	-0.011425	0.0096285	0.235391
Retinal detachment with retinal break	GMV-Left Occipital Fusiform Gyrus	rs9474335	G	A	0.0984149	0.0202239	23.68	1.13729e-06	-0.0011036	0.0095338	0.907844
Retinal detachment with retinal break	GMV-Left Occipital Fusiform Gyrus	rs951762	C	A	0.106669	0.0207234	26.49	2.64296e-07	0.0037921	0.0095526	0.691385
Retinal detachment with retinal break	GMV-Left Occipital Pole	rs10824342	T	C	-0.102406	0.0201403	25.85	3.68392e-07	-0.0027446	0.0095872	0.774676
Retinal detachment with retinal break	GMV-Left Occipital Pole	rs10863467	T	C	0.099678	0.0205903	23.44	1.29175e-06	-0.0067229	0.0098525	0.495017
Retinal detachment with retinal break	GMV-Left Occipital Pole	rs10885409	C	T	0.0960092	0.020179	22.64	1.95637e-06	0.012793	0.0095927	0.182339
Retinal detachment with retinal break	GMV-Left Occipital Pole	rs115493740	A	G	0.178827	0.0317842	31.66	1.84124e-08	-0.026623	0.018132	0.14203
Retinal detachment with retinal break	GMV-Left Occipital Pole	rs11746417	G	A	-0.0969183	0.0204537	22.45	2.15382e-06	-0.0088241	0.0098599	0.370826
Retinal detachment with retinal break	GMV-Left Occipital Pole	rs12193446	G	A	-0.223689	0.0342196	42.73	6.28203e-11	-0.018843	0.01613	0.242745
Retinal detachment with retinal break	GMV-Left Occipital Pole	rs1286750	C	A	0.10233	0.0221733	21.3	3.93061e-06	0.011247	0.010657	0.291293
Retinal detachment with retinal break	GMV-Left Occipital Pole	rs141924701	A	C	0.388695	0.0808786	23.1	1.54049e-06	0.04931	0.047723	0.301488
Retinal detachment with retinal break	GMV-Left Occipital Pole	rs145363116	A	C	0.296079	0.0622445	22.63	1.9678e-06	0.068381	0.042635	0.10876
Retinal detachment with retinal break	GMV-Left Occipital Pole	rs147619375	G	A	-0.198342	0.0423827	21.9	2.87177e-06	0.037682	0.029642	0.203657
Retinal detachment with retinal break	GMV-Left Occipital Pole	rs1509848	T	C	0.0963821	0.0208153	21.44	3.65048e-06	0.0039516	0.00989	0.689493
Retinal detachment with retinal break	GMV-Left Occipital Pole	rs16909740	A	G	-0.113784	0.0211714	28.88	7.68352e-08	0.019758	0.010787	0.0670039
Retinal detachment with retinal break	GMV-Left Occipital Pole	rs4627402	T	C	0.181786	0.0357443	25.86	3.6621e-07	-0.022109	0.01148	0.0541377
Retinal detachment with retinal break	GMV-Left Occipital Pole	rs4641771	A	G	0.226683	0.0441095	26.41	2.76051e-07	-0.0052966	0.029404	0.857054
Retinal detachment with retinal break	GMV-Left Occipital Pole	rs4807945	G	A	-0.109946	0.0213843	26.43	2.72628e-07	0.0017429	0.0097524	0.858161
Retinal detachment with retinal break	GMV-Left Occipital Pole	rs4903200	T	G	0.11619	0.0225194	26.62	2.47526e-07	-0.0084923	0.010142	0.402393
Retinal detachment with retinal break	GMV-Left Occipital Pole	rs7118363	G	A	-0.16451	0.0211735	60.37	7.87227e-15	0.015447	0.0097537	0.113271
Retinal detachment with retinal break	GMV-Left Occipital Pole	rs7522701	C	T	-0.125027	0.0218869	32.63	1.11391e-08	0.025881	0.0099859	0.00955652
Retinal detachment with retinal break	GMV-Left Occipital Pole	rs9410305	A	G	0.101892	0.0203416	25.09	5.46991e-07	0.006846	0.0096287	0.47709
Retinal detachment with retinal break	GMV-Left Occipital Pole	rs9474335	G	A	0.0984149	0.0202239	23.68	1.13729e-06	-0.022841	0.0095326	0.0165806
Retinal detachment with retinal break	GMV-Left Occipital Pole	rs951762	C	A	0.106669	0.0207234	26.49	2.64296e-07	-0.0054254	0.0095526	0.570072
Retinal detachment with retinal break	GMV-Left Pallidum	rs10824342	T	C	-0.102406	0.0201403	25.85	3.68392e-07	0.010936	0.009587	0.25398
Retinal detachment with retinal break	GMV-Left Pallidum	rs10863467	T	C	0.099678	0.0205903	23.44	1.29175e-06	-0.0012022	0.0098526	0.902882
Retinal detachment with retinal break	GMV-Left Pallidum	rs10885409	C	T	0.0960092	0.020179	22.64	1.95637e-06	-0.0025328	0.009593	0.791754
Retinal detachment with retinal break	GMV-Left Pallidum	rs115493740	A	G	0.178827	0.0317842	31.66	1.84124e-08	0.0065716	0.018132	0.717034
Retinal detachment with retinal break	GMV-Left Pallidum	rs11746417	G	A	-0.0969183	0.0204537	22.45	2.15382e-06	0.0043458	0.00986	0.659402
Retinal detachment with retinal break	GMV-Left Pallidum	rs12193446	G	A	-0.223689	0.0342196	42.73	6.28203e-11	0.018054	0.01613	0.263045
Retinal detachment with retinal break	GMV-Left Pallidum	rs1286750	C	A	0.10233	0.0221733	21.3	3.93061e-06	0.013054	0.010657	0.220628
Retinal detachment with retinal break	GMV-Left Pallidum	rs141924701	A	C	0.388695	0.0808786	23.1	1.54049e-06	-0.02941	0.047723	0.537725
Retinal detachment with retinal break	GMV-Left Pallidum	rs145363116	A	C	0.296079	0.0622445	22.63	1.9678e-06	0.022585	0.042638	0.596335
Retinal detachment with retinal break	GMV-Left Pallidum	rs147619375	G	A	-0.198342	0.0423827	21.9	2.87177e-06	0.054802	0.02964	0.0644911
Retinal detachment with retinal break	GMV-Left Pallidum	rs1509848	T	C	0.0963821	0.0208153	21.44	3.65048e-06	0.00057536	0.00989	0.953608
Retinal detachment with retinal break	GMV-Left Pallidum	rs16909740	A	G	-0.113784	0.0211714	28.88	7.68352e-08	-0.0024624	0.010788	0.819442
Retinal detachment with retinal break	GMV-Left Pallidum	rs4627402	T	C	0.181786	0.0357443	25.86	3.6621e-07	0.058571	0.011475	3.34503e-07
Retinal detachment with retinal break	GMV-Left Pallidum	rs4641771	A	G	0.226683	0.0441095	26.41	2.76051e-07	0.0013189	0.029404	0.964226
Retinal detachment with retinal break	GMV-Left Pallidum	rs4807945	G	A	-0.109946	0.0213843	26.43	2.72628e-07	-0.0022673	0.0097524	0.816159
Retinal detachment with retinal break	GMV-Left Pallidum	rs4903200	T	G	0.11619	0.0225194	26.62	2.47526e-07	0.0016784	0.010142	0.868554
Retinal detachment with retinal break	GMV-Left Pallidum	rs7118363	G	A	-0.16451	0.0211735	60.37	7.87227e-15	-0.0031994	0.0097543	0.742916
Retinal detachment with retinal break	GMV-Left Pallidum	rs7522701	C	T	-0.125027	0.0218869	32.63	1.11391e-08	0.018582	0.0099866	0.0628058
Retinal detachment with retinal break	GMV-Left Pallidum	rs9410305	A	G	0.101892	0.0203416	25.09	5.46991e-07	-0.0048057	0.0096288	0.617718
Retinal detachment with retinal break	GMV-Left Pallidum	rs9474335	G	A	0.0984149	0.0202239	23.68	1.13729e-06	-0.014593	0.0095333	0.12584
Retinal detachment with retinal break	GMV-Left Pallidum	rs951762	C	A	0.106669	0.0207234	26.49	2.64296e-07	0.017209	0.009552	0.0716143
Retinal detachment with retinal break	GMV-Left Paracingulate Gyrus	rs10824342	T	C	-0.102406	0.0201403	25.85	3.68392e-07	-0.0092821	0.009587	0.332958
Retinal detachment with retinal break	GMV-Left Paracingulate Gyrus	rs10863467	T	C	0.099678	0.0205903	23.44	1.29175e-06	-0.011555	0.0098523	0.240896
Retinal detachment with retinal break	GMV-Left Paracingulate Gyrus	rs10885409	C	T	0.0960092	0.020179	22.64	1.95637e-06	-0.00032549	0.0095931	0.972933
Retinal detachment with retinal break	GMV-Left Paracingulate Gyrus	rs115493740	A	G	0.178827	0.0317842	31.66	1.84124e-08	0.010477	0.018132	0.563378
Retinal detachment with retinal break	GMV-Left Paracingulate Gyrus	rs11746417	G	A	-0.0969183	0.0204537	22.45	2.15382e-06	0.015333	0.0098595	0.11992
Retinal detachment with retinal break	GMV-Left Paracingulate Gyrus	rs12193446	G	A	-0.223689	0.0342196	42.73	6.28203e-11	-0.034477	0.016129	0.0325612
Retinal detachment with retinal break	GMV-Left Paracingulate Gyrus	rs1286750	C	A	0.10233	0.0221733	21.3	3.93061e-06	-0.0077498	0.010657	0.467132
Retinal detachment with retinal break	GMV-Left Paracingulate Gyrus	rs141924701	A	C	0.388695	0.0808786	23.1	1.54049e-06	0.026705	0.047723	0.575771
Retinal detachment with retinal break	GMV-Left Paracingulate Gyrus	rs145363116	A	C	0.296079	0.0622445	22.63	1.9678e-06	0.015968	0.042638	0.708027
Retinal detachment with retinal break	GMV-Left Paracingulate Gyrus	rs147619375	G	A	-0.198342	0.0423827	21.9	2.87177e-06	-0.025594	0.029642	0.387909
Retinal detachment with retinal break	GMV-Left Paracingulate Gyrus	rs1509848	T	C	0.0963821	0.0208153	21.44	3.65048e-06	-0.0091603	0.0098898	0.35434
Retinal detachment with retinal break	GMV-Left Paracingulate Gyrus	rs16909740	A	G	-0.113784	0.0211714	28.88	7.68352e-08	0.01364	0.010787	0.206072
Retinal detachment with retinal break	GMV-Left Paracingulate Gyrus	rs4627402	T	C	0.181786	0.0357443	25.86	3.6621e-07	-0.0019444	0.011481	0.865518
Retinal detachment with retinal break	GMV-Left Paracingulate Gyrus	rs4641771	A	G	0.226683	0.0441095	26.41	2.76051e-07	-0.031927	0.029404	0.277562
Retinal detachment with retinal break	GMV-Left Paracingulate Gyrus	rs4807945	G	A	-0.109946	0.0213843	26.43	2.72628e-07	0.0020612	0.0097524	0.832615
Retinal detachment with retinal break	GMV-Left Paracingulate Gyrus	rs4903200	T	G	0.11619	0.0225194	26.62	2.47526e-07	0.018274	0.010141	0.0715649
Retinal detachment with retinal break	GMV-Left Paracingulate Gyrus	rs7118363	G	A	-0.16451	0.0211735	60.37	7.87227e-15	0.0018187	0.0097543	0.852093
Retinal detachment with retinal break	GMV-Left Paracingulate Gyrus	rs7522701	C	T	-0.125027	0.0218869	32.63	1.11391e-08	0.013025	0.009987	0.192163
Retinal detachment with retinal break	GMV-Left Paracingulate Gyrus	rs9410305	A	G	0.101892	0.0203416	25.09	5.46991e-07	-0.010223	0.0096286	0.28835
Retinal detachment with retinal break	GMV-Left Paracingulate Gyrus	rs9474335	G	A	0.0984149	0.0202239	23.68	1.13729e-06	0.015179	0.0095332	0.111347
Retinal detachment with retinal break	GMV-Left Paracingulate Gyrus	rs951762	C	A	0.106669	0.0207234	26.49	2.64296e-07	-0.00091185	0.0095526	0.923955
Retinal detachment with retinal break	GMV-Left Parahippocampal Gyrus, anterior division	rs10824342	T	C	-0.102406	0.0201403	25.85	3.68392e-07	-0.015031	0.0095867	0.116928
Retinal detachment with retinal break	GMV-Left Parahippocampal Gyrus, anterior division	rs10863467	T	C	0.099678	0.0205903	23.44	1.29175e-06	-0.011887	0.0098523	0.227625
Retinal detachment with retinal break	GMV-Left Parahippocampal Gyrus, anterior division	rs10885409	C	T	0.0960092	0.020179	22.64	1.95637e-06	0.031469	0.0095907	0.00103538
Retinal detachment with retinal break	GMV-Left Parahippocampal Gyrus, anterior division	rs115493740	A	G	0.178827	0.0317842	31.66	1.84124e-08	-0.040601	0.01813	0.025142
Retinal detachment with retinal break	GMV-Left Parahippocampal Gyrus, anterior division	rs11746417	G	A	-0.0969183	0.0204537	22.45	2.15382e-06	0.0070454	0.0098599	0.474898
Retinal detachment with retinal break	GMV-Left Parahippocampal Gyrus, anterior division	rs12193446	G	A	-0.223689	0.0342196	42.73	6.28203e-11	-0.014168	0.01613	0.379769
Retinal detachment with retinal break	GMV-Left Parahippocampal Gyrus, anterior division	rs1286750	C	A	0.10233	0.0221733	21.3	3.93061e-06	0.0066935	0.010657	0.529968
Retinal detachment with retinal break	GMV-Left Parahippocampal Gyrus, anterior division	rs141924701	A	C	0.388695	0.0808786	23.1	1.54049e-06	-0.11024	0.047718	0.0208785
Retinal detachment with retinal break	GMV-Left Parahippocampal Gyrus, anterior division	rs145363116	A	C	0.296079	0.0622445	22.63	1.9678e-06	-0.038615	0.042637	0.365124
Retinal detachment with retinal break	GMV-Left Parahippocampal Gyrus, anterior division	rs147619375	G	A	-0.198342	0.0423827	21.9	2.87177e-06	-0.012807	0.029643	0.665702
Retinal detachment with retinal break	GMV-Left Parahippocampal Gyrus, anterior division	rs1509848	T	C	0.0963821	0.0208153	21.44	3.65048e-06	-0.010989	0.0098897	0.266532
Retinal detachment with retinal break	GMV-Left Parahippocampal Gyrus, anterior division	rs16909740	A	G	-0.113784	0.0211714	28.88	7.68352e-08	0.0089768	0.010788	0.405331
Retinal detachment with retinal break	GMV-Left Parahippocampal Gyrus, anterior division	rs4627402	T	C	0.181786	0.0357443	25.86	3.6621e-07	0.015464	0.011481	0.178016
Retinal detachment with retinal break	GMV-Left Parahippocampal Gyrus, anterior division	rs4641771	A	G	0.226683	0.0441095	26.41	2.76051e-07	0.010905	0.029404	0.710739
Retinal detachment with retinal break	GMV-Left Parahippocampal Gyrus, anterior division	rs4807945	G	A	-0.109946	0.0213843	26.43	2.72628e-07	-0.015859	0.0097519	0.103908
Retinal detachment with retinal break	GMV-Left Parahippocampal Gyrus, anterior division	rs4903200	T	G	0.11619	0.0225194	26.62	2.47526e-07	-0.0066151	0.010142	0.514233
Retinal detachment with retinal break	GMV-Left Parahippocampal Gyrus, anterior division	rs7118363	G	A	-0.16451	0.0211735	60.37	7.87227e-15	-0.0076575	0.0097542	0.432434
Retinal detachment with retinal break	GMV-Left Parahippocampal Gyrus, anterior division	rs7522701	C	T	-0.125027	0.0218869	32.63	1.11391e-08	0.018151	0.0099867	0.0691512
Retinal detachment with retinal break	GMV-Left Parahippocampal Gyrus, anterior division	rs9410305	A	G	0.101892	0.0203416	25.09	5.46991e-07	-0.01903	0.009628	0.0481061
Retinal detachment with retinal break	GMV-Left Parahippocampal Gyrus, anterior division	rs9474335	G	A	0.0984149	0.0202239	23.68	1.13729e-06	-0.0013739	0.0095338	0.885413
Retinal detachment with retinal break	GMV-Left Parahippocampal Gyrus, anterior division	rs951762	C	A	0.106669	0.0207234	26.49	2.64296e-07	-0.0046927	0.0095526	0.623261
Retinal detachment with retinal break	GMV-Left Parahippocampal Gyrus, posterior division	rs10824342	T	C	-0.102406	0.0201403	25.85	3.68392e-07	-0.00068464	0.0095872	0.94307
Retinal detachment with retinal break	GMV-Left Parahippocampal Gyrus, posterior division	rs10863467	T	C	0.099678	0.0205903	23.44	1.29175e-06	-0.0049862	0.0098525	0.612802
Retinal detachment with retinal break	GMV-Left Parahippocampal Gyrus, posterior division	rs10885409	C	T	0.0960092	0.020179	22.64	1.95637e-06	0.022995	0.0095918	0.0165234
Retinal detachment with retinal break	GMV-Left Parahippocampal Gyrus, posterior division	rs115493740	A	G	0.178827	0.0317842	31.66	1.84124e-08	-0.015265	0.018132	0.399871
Retinal detachment with retinal break	GMV-Left Parahippocampal Gyrus, posterior division	rs11746417	G	A	-0.0969183	0.0204537	22.45	2.15382e-06	0.0076247	0.0098599	0.439349
Retinal detachment with retinal break	GMV-Left Parahippocampal Gyrus, posterior division	rs12193446	G	A	-0.223689	0.0342196	42.73	6.28203e-11	0.009337	0.01613	0.562691
Retinal detachment with retinal break	GMV-Left Parahippocampal Gyrus, posterior division	rs1286750	C	A	0.10233	0.0221733	21.3	3.93061e-06	0.021782	0.010657	0.0409638
Retinal detachment with retinal break	GMV-Left Parahippocampal Gyrus, posterior division	rs141924701	A	C	0.388695	0.0808786	23.1	1.54049e-06	-0.066816	0.047722	0.161495
Retinal detachment with retinal break	GMV-Left Parahippocampal Gyrus, posterior division	rs145363116	A	C	0.296079	0.0622445	22.63	1.9678e-06	-0.0053079	0.042638	0.90093
Retinal detachment with retinal break	GMV-Left Parahippocampal Gyrus, posterior division	rs147619375	G	A	-0.198342	0.0423827	21.9	2.87177e-06	0.011916	0.029643	0.687702
Retinal detachment with retinal break	GMV-Left Parahippocampal Gyrus, posterior division	rs1509848	T	C	0.0963821	0.0208153	21.44	3.65048e-06	0.0092311	0.0098898	0.350623
Retinal detachment with retinal break	GMV-Left Parahippocampal Gyrus, posterior division	rs16909740	A	G	-0.113784	0.0211714	28.88	7.68352e-08	0.011773	0.010787	0.275106
Retinal detachment with retinal break	GMV-Left Parahippocampal Gyrus, posterior division	rs4627402	T	C	0.181786	0.0357443	25.86	3.6621e-07	0.039246	0.011478	0.000629216
Retinal detachment with retinal break	GMV-Left Parahippocampal Gyrus, posterior division	rs4641771	A	G	0.226683	0.0441095	26.41	2.76051e-07	-0.025791	0.029404	0.380417
Retinal detachment with retinal break	GMV-Left Parahippocampal Gyrus, posterior division	rs4807945	G	A	-0.109946	0.0213843	26.43	2.72628e-07	-0.013266	0.009752	0.173736
Retinal detachment with retinal break	GMV-Left Parahippocampal Gyrus, posterior division	rs4903200	T	G	0.11619	0.0225194	26.62	2.47526e-07	-0.013044	0.010141	0.198395
Retinal detachment with retinal break	GMV-Left Parahippocampal Gyrus, posterior division	rs7118363	G	A	-0.16451	0.0211735	60.37	7.87227e-15	-0.0047463	0.0097542	0.626556
Retinal detachment with retinal break	GMV-Left Parahippocampal Gyrus, posterior division	rs7522701	C	T	-0.125027	0.0218869	32.63	1.11391e-08	0.013294	0.009987	0.18316
Retinal detachment with retinal break	GMV-Left Parahippocampal Gyrus, posterior division	rs9410305	A	G	0.101892	0.0203416	25.09	5.46991e-07	0.00045989	0.0096288	0.961907
Retinal detachment with retinal break	GMV-Left Parahippocampal Gyrus, posterior division	rs9474335	G	A	0.0984149	0.0202239	23.68	1.13729e-06	0.010959	0.0095335	0.25034
Retinal detachment with retinal break	GMV-Left Parahippocampal Gyrus, posterior division	rs951762	C	A	0.106669	0.0207234	26.49	2.64296e-07	0.0028791	0.0095526	0.763115
Retinal detachment with retinal break	GMV-Left Parietal Operculum Cortex	rs10824342	T	C	-0.102406	0.0201403	25.85	3.68392e-07	-0.007764	0.0095871	0.418042
Retinal detachment with retinal break	GMV-Left Parietal Operculum Cortex	rs10863467	T	C	0.099678	0.0205903	23.44	1.29175e-06	0.0016772	0.0098526	0.864831
Retinal detachment with retinal break	GMV-Left Parietal Operculum Cortex	rs10885409	C	T	0.0960092	0.020179	22.64	1.95637e-06	-0.013604	0.0095926	0.15616
Retinal detachment with retinal break	GMV-Left Parietal Operculum Cortex	rs115493740	A	G	0.178827	0.0317842	31.66	1.84124e-08	-0.0033257	0.018132	0.854478
Retinal detachment with retinal break	GMV-Left Parietal Operculum Cortex	rs11746417	G	A	-0.0969183	0.0204537	22.45	2.15382e-06	0.0076734	0.0098599	0.436435
Retinal detachment with retinal break	GMV-Left Parietal Operculum Cortex	rs12193446	G	A	-0.223689	0.0342196	42.73	6.28203e-11	0.0085529	0.01613	0.59595
Retinal detachment with retinal break	GMV-Left Parietal Operculum Cortex	rs1286750	C	A	0.10233	0.0221733	21.3	3.93061e-06	-0.013429	0.010657	0.207644
Retinal detachment with retinal break	GMV-Left Parietal Operculum Cortex	rs141924701	A	C	0.388695	0.0808786	23.1	1.54049e-06	0.025128	0.047723	0.598522
Retinal detachment with retinal break	GMV-Left Parietal Operculum Cortex	rs145363116	A	C	0.296079	0.0622445	22.63	1.9678e-06	-0.007652	0.042638	0.857575
Retinal detachment with retinal break	GMV-Left Parietal Operculum Cortex	rs147619375	G	A	-0.198342	0.0423827	21.9	2.87177e-06	-0.0023845	0.029643	0.935888
Retinal detachment with retinal break	GMV-Left Parietal Operculum Cortex	rs1509848	T	C	0.0963821	0.0208153	21.44	3.65048e-06	-0.011177	0.0098897	0.258404
Retinal detachment with retinal break	GMV-Left Parietal Operculum Cortex	rs16909740	A	G	-0.113784	0.0211714	28.88	7.68352e-08	0.011998	0.010787	0.266042
Retinal detachment with retinal break	GMV-Left Parietal Operculum Cortex	rs4627402	T	C	0.181786	0.0357443	25.86	3.6621e-07	-0.027705	0.01148	0.0158125
Retinal detachment with retinal break	GMV-Left Parietal Operculum Cortex	rs4641771	A	G	0.226683	0.0441095	26.41	2.76051e-07	-0.040279	0.029403	0.17073
Retinal detachment with retinal break	GMV-Left Parietal Operculum Cortex	rs4807945	G	A	-0.109946	0.0213843	26.43	2.72628e-07	-0.0059603	0.0097524	0.541103
Retinal detachment with retinal break	GMV-Left Parietal Operculum Cortex	rs4903200	T	G	0.11619	0.0225194	26.62	2.47526e-07	0.00022005	0.010142	0.98269
Retinal detachment with retinal break	GMV-Left Parietal Operculum Cortex	rs7118363	G	A	-0.16451	0.0211735	60.37	7.87227e-15	0.027573	0.0097525	0.00470002
Retinal detachment with retinal break	GMV-Left Parietal Operculum Cortex	rs7522701	C	T	-0.125027	0.0218869	32.63	1.11391e-08	0.02574	0.0099859	0.00995405
Retinal detachment with retinal break	GMV-Left Parietal Operculum Cortex	rs9410305	A	G	0.101892	0.0203416	25.09	5.46991e-07	-0.0034734	0.0096288	0.718307
Retinal detachment with retinal break	GMV-Left Parietal Operculum Cortex	rs9474335	G	A	0.0984149	0.0202239	23.68	1.13729e-06	0.0023629	0.0095338	0.804255
Retinal detachment with retinal break	GMV-Left Parietal Operculum Cortex	rs951762	C	A	0.106669	0.0207234	26.49	2.64296e-07	0.016029	0.009552	0.0933469
Retinal detachment with retinal break	GMV-Left Planum Polare	rs10824342	T	C	-0.102406	0.0201403	25.85	3.68392e-07	-0.0091856	0.009587	0.33801
Retinal detachment with retinal break	GMV-Left Planum Polare	rs10863467	T	C	0.099678	0.0205903	23.44	1.29175e-06	-0.0077816	0.0098524	0.429645
Retinal detachment with retinal break	GMV-Left Planum Polare	rs10885409	C	T	0.0960092	0.020179	22.64	1.95637e-06	-0.0021101	0.009593	0.825905
Retinal detachment with retinal break	GMV-Left Planum Polare	rs115493740	A	G	0.178827	0.0317842	31.66	1.84124e-08	0.016499	0.018132	0.362877
Retinal detachment with retinal break	GMV-Left Planum Polare	rs11746417	G	A	-0.0969183	0.0204537	22.45	2.15382e-06	-0.00033232	0.00986	0.973115
Retinal detachment with retinal break	GMV-Left Planum Polare	rs12193446	G	A	-0.223689	0.0342196	42.73	6.28203e-11	0.0016303	0.01613	0.919496
Retinal detachment with retinal break	GMV-Left Planum Polare	rs1286750	C	A	0.10233	0.0221733	21.3	3.93061e-06	-0.011102	0.010657	0.297536
Retinal detachment with retinal break	GMV-Left Planum Polare	rs141924701	A	C	0.388695	0.0808786	23.1	1.54049e-06	-0.025557	0.047723	0.592298
Retinal detachment with retinal break	GMV-Left Planum Polare	rs145363116	A	C	0.296079	0.0622445	22.63	1.9678e-06	-0.11992	0.04263	0.00491247
Retinal detachment with retinal break	GMV-Left Planum Polare	rs147619375	G	A	-0.198342	0.0423827	21.9	2.87177e-06	-0.045322	0.029641	0.12627
Retinal detachment with retinal break	GMV-Left Planum Polare	rs1509848	T	C	0.0963821	0.0208153	21.44	3.65048e-06	0.0079019	0.0098899	0.424307
Retinal detachment with retinal break	GMV-Left Planum Polare	rs16909740	A	G	-0.113784	0.0211714	28.88	7.68352e-08	0.0053017	0.010788	0.623103
Retinal detachment with retinal break	GMV-Left Planum Polare	rs4627402	T	C	0.181786	0.0357443	25.86	3.6621e-07	-0.055813	0.011475	1.15985e-06
Retinal detachment with retinal break	GMV-Left Planum Polare	rs4641771	A	G	0.226683	0.0441095	26.41	2.76051e-07	-0.044903	0.029403	0.126733
Retinal detachment with retinal break	GMV-Left Planum Polare	rs4807945	G	A	-0.109946	0.0213843	26.43	2.72628e-07	0.0082449	0.0097523	0.397878
Retinal detachment with retinal break	GMV-Left Planum Polare	rs4903200	T	G	0.11619	0.0225194	26.62	2.47526e-07	-0.0057692	0.010142	0.569456
Retinal detachment with retinal break	GMV-Left Planum Polare	rs7118363	G	A	-0.16451	0.0211735	60.37	7.87227e-15	0.020876	0.0097533	0.032337
Retinal detachment with retinal break	GMV-Left Planum Polare	rs7522701	C	T	-0.125027	0.0218869	32.63	1.11391e-08	0.01935	0.0099866	0.0526866
Retinal detachment with retinal break	GMV-Left Planum Polare	rs9410305	A	G	0.101892	0.0203416	25.09	5.46991e-07	-3.3194e-05	0.0096288	0.997249
Retinal detachment with retinal break	GMV-Left Planum Polare	rs9474335	G	A	0.0984149	0.0202239	23.68	1.13729e-06	-0.011829	0.0095335	0.214689
Retinal detachment with retinal break	GMV-Left Planum Polare	rs951762	C	A	0.106669	0.0207234	26.49	2.64296e-07	-0.0019197	0.0095526	0.840735
Retinal detachment with retinal break	GMV-Left Planum Temporale	rs10824342	T	C	-0.102406	0.0201403	25.85	3.68392e-07	-0.0098562	0.009587	0.303928
Retinal detachment with retinal break	GMV-Left Planum Temporale	rs10863467	T	C	0.099678	0.0205903	23.44	1.29175e-06	0.0065957	0.0098525	0.503222
Retinal detachment with retinal break	GMV-Left Planum Temporale	rs10885409	C	T	0.0960092	0.020179	22.64	1.95637e-06	-0.019586	0.0095922	0.0411718
Retinal detachment with retinal break	GMV-Left Planum Temporale	rs115493740	A	G	0.178827	0.0317842	31.66	1.84124e-08	-0.0033684	0.018132	0.852627
Retinal detachment with retinal break	GMV-Left Planum Temporale	rs11746417	G	A	-0.0969183	0.0204537	22.45	2.15382e-06	0.014444	0.0098596	0.142952
Retinal detachment with retinal break	GMV-Left Planum Temporale	rs12193446	G	A	-0.223689	0.0342196	42.73	6.28203e-11	0.031105	0.016129	0.0538146
Retinal detachment with retinal break	GMV-Left Planum Temporale	rs1286750	C	A	0.10233	0.0221733	21.3	3.93061e-06	-0.0010206	0.010658	0.923713
Retinal detachment with retinal break	GMV-Left Planum Temporale	rs141924701	A	C	0.388695	0.0808786	23.1	1.54049e-06	0.020776	0.047724	0.663315
Retinal detachment with retinal break	GMV-Left Planum Temporale	rs145363116	A	C	0.296079	0.0622445	22.63	1.9678e-06	0.0081902	0.042638	0.847674
Retinal detachment with retinal break	GMV-Left Planum Temporale	rs147619375	G	A	-0.198342	0.0423827	21.9	2.87177e-06	-0.017921	0.029643	0.545469
Retinal detachment with retinal break	GMV-Left Planum Temporale	rs1509848	T	C	0.0963821	0.0208153	21.44	3.65048e-06	-0.022223	0.0098889	0.024632
Retinal detachment with retinal break	GMV-Left Planum Temporale	rs16909740	A	G	-0.113784	0.0211714	28.88	7.68352e-08	0.0052137	0.010788	0.628883
Retinal detachment with retinal break	GMV-Left Planum Temporale	rs4627402	T	C	0.181786	0.0357443	25.86	3.6621e-07	-0.023952	0.01148	0.0369573
Retinal detachment with retinal break	GMV-Left Planum Temporale	rs4641771	A	G	0.226683	0.0441095	26.41	2.76051e-07	-0.036226	0.029403	0.217942
Retinal detachment with retinal break	GMV-Left Planum Temporale	rs4807945	G	A	-0.109946	0.0213843	26.43	2.72628e-07	-0.0064658	0.0097523	0.507341
Retinal detachment with retinal break	GMV-Left Planum Temporale	rs4903200	T	G	0.11619	0.0225194	26.62	2.47526e-07	0.0042202	0.010142	0.67733
Retinal detachment with retinal break	GMV-Left Planum Temporale	rs7118363	G	A	-0.16451	0.0211735	60.37	7.87227e-15	0.021474	0.0097532	0.0276949
Retinal detachment with retinal break	GMV-Left Planum Temporale	rs7522701	C	T	-0.125027	0.0218869	32.63	1.11391e-08	0.026046	0.0099859	0.00910542
Retinal detachment with retinal break	GMV-Left Planum Temporale	rs9410305	A	G	0.101892	0.0203416	25.09	5.46991e-07	0.0041595	0.0096288	0.665748
Retinal detachment with retinal break	GMV-Left Planum Temporale	rs9474335	G	A	0.0984149	0.0202239	23.68	1.13729e-06	0.0023721	0.0095338	0.803511
Retinal detachment with retinal break	GMV-Left Planum Temporale	rs951762	C	A	0.106669	0.0207234	26.49	2.64296e-07	0.013692	0.0095522	0.151771
Retinal detachment with retinal break	GMV-Left Postcentral Gyrus	rs10824342	T	C	-0.102406	0.0201403	25.85	3.68392e-07	0.0066763	0.0095871	0.486194
Retinal detachment with retinal break	GMV-Left Postcentral Gyrus	rs10863467	T	C	0.099678	0.0205903	23.44	1.29175e-06	0.026545	0.009851	0.0070518
Retinal detachment with retinal break	GMV-Left Postcentral Gyrus	rs10885409	C	T	0.0960092	0.020179	22.64	1.95637e-06	-0.0034397	0.009593	0.71993
Retinal detachment with retinal break	GMV-Left Postcentral Gyrus	rs115493740	A	G	0.178827	0.0317842	31.66	1.84124e-08	-0.0095884	0.018132	0.596953
Retinal detachment with retinal break	GMV-Left Postcentral Gyrus	rs11746417	G	A	-0.0969183	0.0204537	22.45	2.15382e-06	-0.0044026	0.00986	0.655224
Retinal detachment with retinal break	GMV-Left Postcentral Gyrus	rs12193446	G	A	-0.223689	0.0342196	42.73	6.28203e-11	-0.024422	0.01613	0.130005
Retinal detachment with retinal break	GMV-Left Postcentral Gyrus	rs1286750	C	A	0.10233	0.0221733	21.3	3.93061e-06	0.008489	0.010657	0.425726
Retinal detachment with retinal break	GMV-Left Postcentral Gyrus	rs141924701	A	C	0.388695	0.0808786	23.1	1.54049e-06	-0.0066322	0.047724	0.889476
Retinal detachment with retinal break	GMV-Left Postcentral Gyrus	rs145363116	A	C	0.296079	0.0622445	22.63	1.9678e-06	-0.052318	0.042636	0.219806
Retinal detachment with retinal break	GMV-Left Postcentral Gyrus	rs147619375	G	A	-0.198342	0.0423827	21.9	2.87177e-06	0.014357	0.029643	0.62816
Retinal detachment with retinal break	GMV-Left Postcentral Gyrus	rs1509848	T	C	0.0963821	0.0208153	21.44	3.65048e-06	0.004951	0.00989	0.616652
Retinal detachment with retinal break	GMV-Left Postcentral Gyrus	rs16909740	A	G	-0.113784	0.0211714	28.88	7.68352e-08	0.0070578	0.010788	0.512956
Retinal detachment with retinal break	GMV-Left Postcentral Gyrus	rs4627402	T	C	0.181786	0.0357443	25.86	3.6621e-07	-0.029845	0.01148	0.00933254
Retinal detachment with retinal break	GMV-Left Postcentral Gyrus	rs4641771	A	G	0.226683	0.0441095	26.41	2.76051e-07	-0.017878	0.029404	0.543188
Retinal detachment with retinal break	GMV-Left Postcentral Gyrus	rs4807945	G	A	-0.109946	0.0213843	26.43	2.72628e-07	-0.0001142	0.0097524	0.990657
Retinal detachment with retinal break	GMV-Left Postcentral Gyrus	rs4903200	T	G	0.11619	0.0225194	26.62	2.47526e-07	-0.0088765	0.010142	0.381443
Retinal detachment with retinal break	GMV-Left Postcentral Gyrus	rs7118363	G	A	-0.16451	0.0211735	60.37	7.87227e-15	0.0027846	0.0097543	0.775283
Retinal detachment with retinal break	GMV-Left Postcentral Gyrus	rs7522701	C	T	-0.125027	0.0218869	32.63	1.11391e-08	0.013872	0.009987	0.164854
Retinal detachment with retinal break	GMV-Left Postcentral Gyrus	rs9410305	A	G	0.101892	0.0203416	25.09	5.46991e-07	-0.0040788	0.0096288	0.671862
Retinal detachment with retinal break	GMV-Left Postcentral Gyrus	rs9474335	G	A	0.0984149	0.0202239	23.68	1.13729e-06	0.0030492	0.0095338	0.7491
Retinal detachment with retinal break	GMV-Left Postcentral Gyrus	rs951762	C	A	0.106669	0.0207234	26.49	2.64296e-07	-0.003919	0.0095526	0.681616
Retinal detachment with retinal break	GMV-Left Precentral Gyrus	rs10824342	T	C	-0.102406	0.0201403	25.85	3.68392e-07	0.0056332	0.0095872	0.556827
Retinal detachment with retinal break	GMV-Left Precentral Gyrus	rs10863467	T	C	0.099678	0.0205903	23.44	1.29175e-06	0.0087265	0.0098524	0.375777
Retinal detachment with retinal break	GMV-Left Precentral Gyrus	rs10885409	C	T	0.0960092	0.020179	22.64	1.95637e-06	-0.020625	0.0095921	0.03155
Retinal detachment with retinal break	GMV-Left Precentral Gyrus	rs115493740	A	G	0.178827	0.0317842	31.66	1.84124e-08	0.0027468	0.018132	0.879593
Retinal detachment with retinal break	GMV-Left Precentral Gyrus	rs11746417	G	A	-0.0969183	0.0204537	22.45	2.15382e-06	-0.01132	0.0098597	0.250934
Retinal detachment with retinal break	GMV-Left Precentral Gyrus	rs12193446	G	A	-0.223689	0.0342196	42.73	6.28203e-11	0.0032635	0.01613	0.839671
Retinal detachment with retinal break	GMV-Left Precentral Gyrus	rs1286750	C	A	0.10233	0.0221733	21.3	3.93061e-06	-0.0035346	0.010658	0.74015
Retinal detachment with retinal break	GMV-Left Precentral Gyrus	rs141924701	A	C	0.388695	0.0808786	23.1	1.54049e-06	-0.09934	0.047719	0.0373766
Retinal detachment with retinal break	GMV-Left Precentral Gyrus	rs145363116	A	C	0.296079	0.0622445	22.63	1.9678e-06	-0.068122	0.042635	0.110106
Retinal detachment with retinal break	GMV-Left Precentral Gyrus	rs147619375	G	A	-0.198342	0.0423827	21.9	2.87177e-06	-0.040933	0.029641	0.167309
Retinal detachment with retinal break	GMV-Left Precentral Gyrus	rs1509848	T	C	0.0963821	0.0208153	21.44	3.65048e-06	-0.01452	0.0098895	0.142046
Retinal detachment with retinal break	GMV-Left Precentral Gyrus	rs16909740	A	G	-0.113784	0.0211714	28.88	7.68352e-08	0.0015498	0.010788	0.885766
Retinal detachment with retinal break	GMV-Left Precentral Gyrus	rs4627402	T	C	0.181786	0.0357443	25.86	3.6621e-07	-0.037566	0.011479	0.00106684
Retinal detachment with retinal break	GMV-Left Precentral Gyrus	rs4641771	A	G	0.226683	0.0441095	26.41	2.76051e-07	-0.015894	0.029404	0.588817
Retinal detachment with retinal break	GMV-Left Precentral Gyrus	rs4807945	G	A	-0.109946	0.0213843	26.43	2.72628e-07	0.011765	0.0097521	0.227662
Retinal detachment with retinal break	GMV-Left Precentral Gyrus	rs4903200	T	G	0.11619	0.0225194	26.62	2.47526e-07	-0.00055012	0.010142	0.956742
Retinal detachment with retinal break	GMV-Left Precentral Gyrus	rs7118363	G	A	-0.16451	0.0211735	60.37	7.87227e-15	0.015194	0.0097538	0.119294
Retinal detachment with retinal break	GMV-Left Precentral Gyrus	rs7522701	C	T	-0.125027	0.0218869	32.63	1.11391e-08	0.0066483	0.0099873	0.505627
Retinal detachment with retinal break	GMV-Left Precentral Gyrus	rs9410305	A	G	0.101892	0.0203416	25.09	5.46991e-07	0.0082993	0.0096286	0.388732
Retinal detachment with retinal break	GMV-Left Precentral Gyrus	rs9474335	G	A	0.0984149	0.0202239	23.68	1.13729e-06	-0.0032823	0.0095338	0.730634
Retinal detachment with retinal break	GMV-Left Precentral Gyrus	rs951762	C	A	0.106669	0.0207234	26.49	2.64296e-07	-0.011215	0.0095524	0.240392
Retinal detachment with retinal break	GMV-Left Precuneous Cortex	rs10824342	T	C	-0.102406	0.0201403	25.85	3.68392e-07	-0.020039	0.0095863	0.0365932
Retinal detachment with retinal break	GMV-Left Precuneous Cortex	rs10863467	T	C	0.099678	0.0205903	23.44	1.29175e-06	-0.018505	0.0098518	0.0603532
Retinal detachment with retinal break	GMV-Left Precuneous Cortex	rs10885409	C	T	0.0960092	0.020179	22.64	1.95637e-06	0.032028	0.0095906	0.000840621
Retinal detachment with retinal break	GMV-Left Precuneous Cortex	rs115493740	A	G	0.178827	0.0317842	31.66	1.84124e-08	0.00060632	0.018132	0.973325
Retinal detachment with retinal break	GMV-Left Precuneous Cortex	rs11746417	G	A	-0.0969183	0.0204537	22.45	2.15382e-06	0.0028012	0.00986	0.776336
Retinal detachment with retinal break	GMV-Left Precuneous Cortex	rs12193446	G	A	-0.223689	0.0342196	42.73	6.28203e-11	-0.0071291	0.01613	0.658522
Retinal detachment with retinal break	GMV-Left Precuneous Cortex	rs1286750	C	A	0.10233	0.0221733	21.3	3.93061e-06	-0.01009	0.010657	0.343787
Retinal detachment with retinal break	GMV-Left Precuneous Cortex	rs141924701	A	C	0.388695	0.0808786	23.1	1.54049e-06	-0.041019	0.047723	0.390059
Retinal detachment with retinal break	GMV-Left Precuneous Cortex	rs145363116	A	C	0.296079	0.0622445	22.63	1.9678e-06	0.011547	0.042638	0.786539
Retinal detachment with retinal break	GMV-Left Precuneous Cortex	rs147619375	G	A	-0.198342	0.0423827	21.9	2.87177e-06	-0.037171	0.029642	0.20985
Retinal detachment with retinal break	GMV-Left Precuneous Cortex	rs1509848	T	C	0.0963821	0.0208153	21.44	3.65048e-06	-0.0129	0.0098896	0.192106
Retinal detachment with retinal break	GMV-Left Precuneous Cortex	rs16909740	A	G	-0.113784	0.0211714	28.88	7.68352e-08	0.011296	0.010787	0.295026
Retinal detachment with retinal break	GMV-Left Precuneous Cortex	rs4627402	T	C	0.181786	0.0357443	25.86	3.6621e-07	-0.0036942	0.011481	0.747636
Retinal detachment with retinal break	GMV-Left Precuneous Cortex	rs4641771	A	G	0.226683	0.0441095	26.41	2.76051e-07	-0.012462	0.029404	0.671707
Retinal detachment with retinal break	GMV-Left Precuneous Cortex	rs4807945	G	A	-0.109946	0.0213843	26.43	2.72628e-07	0.011353	0.0097521	0.244377
Retinal detachment with retinal break	GMV-Left Precuneous Cortex	rs4903200	T	G	0.11619	0.0225194	26.62	2.47526e-07	0.0091446	0.010142	0.367232
Retinal detachment with retinal break	GMV-Left Precuneous Cortex	rs7118363	G	A	-0.16451	0.0211735	60.37	7.87227e-15	0.01549	0.0097537	0.112272
Retinal detachment with retinal break	GMV-Left Precuneous Cortex	rs7522701	C	T	-0.125027	0.0218869	32.63	1.11391e-08	0.020489	0.0099865	0.0402161
Retinal detachment with retinal break	GMV-Left Precuneous Cortex	rs9410305	A	G	0.101892	0.0203416	25.09	5.46991e-07	-0.0037115	0.0096288	0.699906
Retinal detachment with retinal break	GMV-Left Precuneous Cortex	rs9474335	G	A	0.0984149	0.0202239	23.68	1.13729e-06	0.00057498	0.0095338	0.95191
Retinal detachment with retinal break	GMV-Left Precuneous Cortex	rs951762	C	A	0.106669	0.0207234	26.49	2.64296e-07	-0.014423	0.0095522	0.131081
Retinal detachment with retinal break	GMV-Left Putamen	rs10824342	T	C	-0.102406	0.0201403	25.85	3.68392e-07	-0.0016836	0.0095872	0.860603
Retinal detachment with retinal break	GMV-Left Putamen	rs10863467	T	C	0.099678	0.0205903	23.44	1.29175e-06	0.00079464	0.0098526	0.935718
Retinal detachment with retinal break	GMV-Left Putamen	rs10885409	C	T	0.0960092	0.020179	22.64	1.95637e-06	0.014808	0.0095925	0.122673
Retinal detachment with retinal break	GMV-Left Putamen	rs115493740	A	G	0.178827	0.0317842	31.66	1.84124e-08	0.038411	0.018131	0.0341429
Retinal detachment with retinal break	GMV-Left Putamen	rs11746417	G	A	-0.0969183	0.0204537	22.45	2.15382e-06	-0.010829	0.0098598	0.272082
Retinal detachment with retinal break	GMV-Left Putamen	rs12193446	G	A	-0.223689	0.0342196	42.73	6.28203e-11	-0.0084679	0.01613	0.599612
Retinal detachment with retinal break	GMV-Left Putamen	rs1286750	C	A	0.10233	0.0221733	21.3	3.93061e-06	0.0081221	0.010657	0.446005
Retinal detachment with retinal break	GMV-Left Putamen	rs141924701	A	C	0.388695	0.0808786	23.1	1.54049e-06	-0.042416	0.047723	0.374128
Retinal detachment with retinal break	GMV-Left Putamen	rs145363116	A	C	0.296079	0.0622445	22.63	1.9678e-06	0.0094936	0.042638	0.823804
Retinal detachment with retinal break	GMV-Left Putamen	rs147619375	G	A	-0.198342	0.0423827	21.9	2.87177e-06	0.040001	0.029642	0.177194
Retinal detachment with retinal break	GMV-Left Putamen	rs1509848	T	C	0.0963821	0.0208153	21.44	3.65048e-06	0.012803	0.0098896	0.195488
Retinal detachment with retinal break	GMV-Left Putamen	rs16909740	A	G	-0.113784	0.0211714	28.88	7.68352e-08	-0.00084295	0.010788	0.937717
Retinal detachment with retinal break	GMV-Left Putamen	rs4627402	T	C	0.181786	0.0357443	25.86	3.6621e-07	0.041037	0.011478	0.000350671
Retinal detachment with retinal break	GMV-Left Putamen	rs4641771	A	G	0.226683	0.0441095	26.41	2.76051e-07	0.0091245	0.029404	0.756328
Retinal detachment with retinal break	GMV-Left Putamen	rs4807945	G	A	-0.109946	0.0213843	26.43	2.72628e-07	0.010354	0.0097522	0.28839
Retinal detachment with retinal break	GMV-Left Putamen	rs4903200	T	G	0.11619	0.0225194	26.62	2.47526e-07	-0.014543	0.010141	0.151576
Retinal detachment with retinal break	GMV-Left Putamen	rs7118363	G	A	-0.16451	0.0211735	60.37	7.87227e-15	0.013202	0.0097539	0.175894
Retinal detachment with retinal break	GMV-Left Putamen	rs7522701	C	T	-0.125027	0.0218869	32.63	1.11391e-08	0.0068247	0.0099873	0.494402
Retinal detachment with retinal break	GMV-Left Putamen	rs9410305	A	G	0.101892	0.0203416	25.09	5.46991e-07	-0.007382	0.0096287	0.443282
Retinal detachment with retinal break	GMV-Left Putamen	rs9474335	G	A	0.0984149	0.0202239	23.68	1.13729e-06	0.0037389	0.0095338	0.694928
Retinal detachment with retinal break	GMV-Left Putamen	rs951762	C	A	0.106669	0.0207234	26.49	2.64296e-07	-0.0034972	0.0095526	0.714299
Retinal detachment with retinal break	GMV-Left Subcallosal Cortex	rs10824342	T	C	-0.102406	0.0201403	25.85	3.68392e-07	0.013467	0.0095868	0.160114
Retinal detachment with retinal break	GMV-Left Subcallosal Cortex	rs10863467	T	C	0.099678	0.0205903	23.44	1.29175e-06	0.00016342	0.0098526	0.986767
Retinal detachment with retinal break	GMV-Left Subcallosal Cortex	rs10885409	C	T	0.0960092	0.020179	22.64	1.95637e-06	0.00073552	0.0095931	0.938884
Retinal detachment with retinal break	GMV-Left Subcallosal Cortex	rs115493740	A	G	0.178827	0.0317842	31.66	1.84124e-08	-0.01093	0.018132	0.546663
Retinal detachment with retinal break	GMV-Left Subcallosal Cortex	rs11746417	G	A	-0.0969183	0.0204537	22.45	2.15382e-06	0.0079291	0.0098599	0.421308
Retinal detachment with retinal break	GMV-Left Subcallosal Cortex	rs12193446	G	A	-0.223689	0.0342196	42.73	6.28203e-11	-0.0083872	0.01613	0.603101
Retinal detachment with retinal break	GMV-Left Subcallosal Cortex	rs1286750	C	A	0.10233	0.0221733	21.3	3.93061e-06	-0.0080938	0.010657	0.44759
Retinal detachment with retinal break	GMV-Left Subcallosal Cortex	rs141924701	A	C	0.388695	0.0808786	23.1	1.54049e-06	-0.033979	0.047723	0.476475
Retinal detachment with retinal break	GMV-Left Subcallosal Cortex	rs145363116	A	C	0.296079	0.0622445	22.63	1.9678e-06	0.0032876	0.042638	0.93854
Retinal detachment with retinal break	GMV-Left Subcallosal Cortex	rs147619375	G	A	-0.198342	0.0423827	21.9	2.87177e-06	0.020402	0.029642	0.491281
Retinal detachment with retinal break	GMV-Left Subcallosal Cortex	rs1509848	T	C	0.0963821	0.0208153	21.44	3.65048e-06	0.014669	0.0098895	0.138013
Retinal detachment with retinal break	GMV-Left Subcallosal Cortex	rs16909740	A	G	-0.113784	0.0211714	28.88	7.68352e-08	0.021347	0.010787	0.04783
Retinal detachment with retinal break	GMV-Left Subcallosal Cortex	rs4627402	T	C	0.181786	0.0357443	25.86	3.6621e-07	0.0030442	0.011481	0.790897
Retinal detachment with retinal break	GMV-Left Subcallosal Cortex	rs4641771	A	G	0.226683	0.0441095	26.41	2.76051e-07	0.019026	0.029404	0.517619
Retinal detachment with retinal break	GMV-Left Subcallosal Cortex	rs4807945	G	A	-0.109946	0.0213843	26.43	2.72628e-07	0.01826	0.0097517	0.0611505
Retinal detachment with retinal break	GMV-Left Subcallosal Cortex	rs4903200	T	G	0.11619	0.0225194	26.62	2.47526e-07	0.023403	0.010141	0.0210184
Retinal detachment with retinal break	GMV-Left Subcallosal Cortex	rs7118363	G	A	-0.16451	0.0211735	60.37	7.87227e-15	-0.016249	0.0097537	0.0957414
Retinal detachment with retinal break	GMV-Left Subcallosal Cortex	rs7522701	C	T	-0.125027	0.0218869	32.63	1.11391e-08	0.0066286	0.0099873	0.506886
Retinal detachment with retinal break	GMV-Left Subcallosal Cortex	rs9410305	A	G	0.101892	0.0203416	25.09	5.46991e-07	0.0027274	0.0096288	0.77698
Retinal detachment with retinal break	GMV-Left Subcallosal Cortex	rs9474335	G	A	0.0984149	0.0202239	23.68	1.13729e-06	-0.0005379	0.0095338	0.955008
Retinal detachment with retinal break	GMV-Left Subcallosal Cortex	rs951762	C	A	0.106669	0.0207234	26.49	2.64296e-07	-0.0023519	0.0095526	0.805531
Retinal detachment with retinal break	GMV-Left Superior Frontal Gyrus	rs10824342	T	C	-0.102406	0.0201403	25.85	3.68392e-07	-0.013641	0.0095868	0.154778
Retinal detachment with retinal break	GMV-Left Superior Frontal Gyrus	rs10863467	T	C	0.099678	0.0205903	23.44	1.29175e-06	-0.019689	0.0098517	0.0456773
Retinal detachment with retinal break	GMV-Left Superior Frontal Gyrus	rs10885409	C	T	0.0960092	0.020179	22.64	1.95637e-06	0.012754	0.0095927	0.183688
Retinal detachment with retinal break	GMV-Left Superior Frontal Gyrus	rs115493740	A	G	0.178827	0.0317842	31.66	1.84124e-08	-0.0016543	0.018132	0.927308
Retinal detachment with retinal break	GMV-Left Superior Frontal Gyrus	rs11746417	G	A	-0.0969183	0.0204537	22.45	2.15382e-06	0.0071939	0.0098599	0.46564
Retinal detachment with retinal break	GMV-Left Superior Frontal Gyrus	rs12193446	G	A	-0.223689	0.0342196	42.73	6.28203e-11	-0.019712	0.01613	0.221682
Retinal detachment with retinal break	GMV-Left Superior Frontal Gyrus	rs1286750	C	A	0.10233	0.0221733	21.3	3.93061e-06	-0.0021373	0.010658	0.84106
Retinal detachment with retinal break	GMV-Left Superior Frontal Gyrus	rs141924701	A	C	0.388695	0.0808786	23.1	1.54049e-06	0.010479	0.047724	0.826205
Retinal detachment with retinal break	GMV-Left Superior Frontal Gyrus	rs145363116	A	C	0.296079	0.0622445	22.63	1.9678e-06	0.02022	0.042638	0.635346
Retinal detachment with retinal break	GMV-Left Superior Frontal Gyrus	rs147619375	G	A	-0.198342	0.0423827	21.9	2.87177e-06	-0.028573	0.029642	0.335089
Retinal detachment with retinal break	GMV-Left Superior Frontal Gyrus	rs1509848	T	C	0.0963821	0.0208153	21.44	3.65048e-06	-0.0062368	0.0098899	0.528299
Retinal detachment with retinal break	GMV-Left Superior Frontal Gyrus	rs16909740	A	G	-0.113784	0.0211714	28.88	7.68352e-08	-2.5619e-05	0.010788	0.998105
Retinal detachment with retinal break	GMV-Left Superior Frontal Gyrus	rs4627402	T	C	0.181786	0.0357443	25.86	3.6621e-07	0.00018141	0.011481	0.987394
Retinal detachment with retinal break	GMV-Left Superior Frontal Gyrus	rs4641771	A	G	0.226683	0.0441095	26.41	2.76051e-07	0.038564	0.029403	0.189684
Retinal detachment with retinal break	GMV-Left Superior Frontal Gyrus	rs4807945	G	A	-0.109946	0.0213843	26.43	2.72628e-07	-0.0021236	0.0097524	0.827628
Retinal detachment with retinal break	GMV-Left Superior Frontal Gyrus	rs4903200	T	G	0.11619	0.0225194	26.62	2.47526e-07	0.015437	0.010141	0.127973
Retinal detachment with retinal break	GMV-Left Superior Frontal Gyrus	rs7118363	G	A	-0.16451	0.0211735	60.37	7.87227e-15	0.0087966	0.0097541	0.367155
Retinal detachment with retinal break	GMV-Left Superior Frontal Gyrus	rs7522701	C	T	-0.125027	0.0218869	32.63	1.11391e-08	0.030297	0.0099853	0.00241435
Retinal detachment with retinal break	GMV-Left Superior Frontal Gyrus	rs9410305	A	G	0.101892	0.0203416	25.09	5.46991e-07	0.008738	0.0096286	0.36415
Retinal detachment with retinal break	GMV-Left Superior Frontal Gyrus	rs9474335	G	A	0.0984149	0.0202239	23.68	1.13729e-06	-0.010246	0.0095335	0.282488
Retinal detachment with retinal break	GMV-Left Superior Frontal Gyrus	rs951762	C	A	0.106669	0.0207234	26.49	2.64296e-07	-0.0027256	0.0095526	0.77539
Retinal detachment with retinal break	GMV-Left Superior Parietal Lobule	rs10824342	T	C	-0.102406	0.0201403	25.85	3.68392e-07	-0.0077724	0.0095871	0.417542
Retinal detachment with retinal break	GMV-Left Superior Parietal Lobule	rs10863467	T	C	0.099678	0.0205903	23.44	1.29175e-06	0.00062297	0.0098526	0.949585
Retinal detachment with retinal break	GMV-Left Superior Parietal Lobule	rs10885409	C	T	0.0960092	0.020179	22.64	1.95637e-06	-0.0038397	0.009593	0.68897
Retinal detachment with retinal break	GMV-Left Superior Parietal Lobule	rs115493740	A	G	0.178827	0.0317842	31.66	1.84124e-08	-0.013957	0.018132	0.441469
Retinal detachment with retinal break	GMV-Left Superior Parietal Lobule	rs11746417	G	A	-0.0969183	0.0204537	22.45	2.15382e-06	-0.019024	0.0098592	0.0536785
Retinal detachment with retinal break	GMV-Left Superior Parietal Lobule	rs12193446	G	A	-0.223689	0.0342196	42.73	6.28203e-11	-0.0013495	0.01613	0.933325
Retinal detachment with retinal break	GMV-Left Superior Parietal Lobule	rs1286750	C	A	0.10233	0.0221733	21.3	3.93061e-06	-0.00035046	0.010658	0.973767
Retinal detachment with retinal break	GMV-Left Superior Parietal Lobule	rs141924701	A	C	0.388695	0.0808786	23.1	1.54049e-06	-0.0022647	0.047724	0.96215
Retinal detachment with retinal break	GMV-Left Superior Parietal Lobule	rs145363116	A	C	0.296079	0.0622445	22.63	1.9678e-06	-0.029335	0.042637	0.491462
Retinal detachment with retinal break	GMV-Left Superior Parietal Lobule	rs147619375	G	A	-0.198342	0.0423827	21.9	2.87177e-06	0.034926	0.029642	0.23871
Retinal detachment with retinal break	GMV-Left Superior Parietal Lobule	rs1509848	T	C	0.0963821	0.0208153	21.44	3.65048e-06	-0.0027641	0.00989	0.779884
Retinal detachment with retinal break	GMV-Left Superior Parietal Lobule	rs16909740	A	G	-0.113784	0.0211714	28.88	7.68352e-08	0.015706	0.010787	0.145405
Retinal detachment with retinal break	GMV-Left Superior Parietal Lobule	rs4627402	T	C	0.181786	0.0357443	25.86	3.6621e-07	0.0033241	0.011481	0.772183
Retinal detachment with retinal break	GMV-Left Superior Parietal Lobule	rs4641771	A	G	0.226683	0.0441095	26.41	2.76051e-07	-0.013438	0.029404	0.647679
Retinal detachment with retinal break	GMV-Left Superior Parietal Lobule	rs4807945	G	A	-0.109946	0.0213843	26.43	2.72628e-07	-0.0027153	0.0097524	0.780692
Retinal detachment with retinal break	GMV-Left Superior Parietal Lobule	rs4903200	T	G	0.11619	0.0225194	26.62	2.47526e-07	-0.014235	0.010141	0.160432
Retinal detachment with retinal break	GMV-Left Superior Parietal Lobule	rs7118363	G	A	-0.16451	0.0211735	60.37	7.87227e-15	0.0075432	0.0097542	0.439329
Retinal detachment with retinal break	GMV-Left Superior Parietal Lobule	rs7522701	C	T	-0.125027	0.0218869	32.63	1.11391e-08	0.0025215	0.0099874	0.800678
Retinal detachment with retinal break	GMV-Left Superior Parietal Lobule	rs9410305	A	G	0.101892	0.0203416	25.09	5.46991e-07	0.012435	0.0096284	0.196531
Retinal detachment with retinal break	GMV-Left Superior Parietal Lobule	rs9474335	G	A	0.0984149	0.0202239	23.68	1.13729e-06	0.010928	0.0095335	0.25171
Retinal detachment with retinal break	GMV-Left Superior Parietal Lobule	rs951762	C	A	0.106669	0.0207234	26.49	2.64296e-07	0.0092037	0.0095525	0.335313
Retinal detachment with retinal break	GMV-Left Superior Temporal Gyrus, anterior division	rs10824342	T	C	-0.102406	0.0201403	25.85	3.68392e-07	-0.0085659	0.0095871	0.371604
Retinal detachment with retinal break	GMV-Left Superior Temporal Gyrus, anterior division	rs10863467	T	C	0.099678	0.0205903	23.44	1.29175e-06	-0.030048	0.0098505	0.00228823
Retinal detachment with retinal break	GMV-Left Superior Temporal Gyrus, anterior division	rs10885409	C	T	0.0960092	0.020179	22.64	1.95637e-06	0.00070719	0.0095931	0.941235
Retinal detachment with retinal break	GMV-Left Superior Temporal Gyrus, anterior division	rs115493740	A	G	0.178827	0.0317842	31.66	1.84124e-08	-0.038176	0.018131	0.0352452
Retinal detachment with retinal break	GMV-Left Superior Temporal Gyrus, anterior division	rs11746417	G	A	-0.0969183	0.0204537	22.45	2.15382e-06	-0.00047678	0.00986	0.961433
Retinal detachment with retinal break	GMV-Left Superior Temporal Gyrus, anterior division	rs12193446	G	A	-0.223689	0.0342196	42.73	6.28203e-11	-0.01482	0.01613	0.358237
Retinal detachment with retinal break	GMV-Left Superior Temporal Gyrus, anterior division	rs1286750	C	A	0.10233	0.0221733	21.3	3.93061e-06	-0.00059258	0.010658	0.955659
Retinal detachment with retinal break	GMV-Left Superior Temporal Gyrus, anterior division	rs141924701	A	C	0.388695	0.0808786	23.1	1.54049e-06	-0.014861	0.047724	0.75551
Retinal detachment with retinal break	GMV-Left Superior Temporal Gyrus, anterior division	rs145363116	A	C	0.296079	0.0622445	22.63	1.9678e-06	-0.026723	0.042638	0.530836
Retinal detachment with retinal break	GMV-Left Superior Temporal Gyrus, anterior division	rs147619375	G	A	-0.198342	0.0423827	21.9	2.87177e-06	-0.016346	0.029643	0.58134
Retinal detachment with retinal break	GMV-Left Superior Temporal Gyrus, anterior division	rs1509848	T	C	0.0963821	0.0208153	21.44	3.65048e-06	0.0016952	0.00989	0.863909
Retinal detachment with retinal break	GMV-Left Superior Temporal Gyrus, anterior division	rs16909740	A	G	-0.113784	0.0211714	28.88	7.68352e-08	0.012734	0.010787	0.237843
Retinal detachment with retinal break	GMV-Left Superior Temporal Gyrus, anterior division	rs4627402	T	C	0.181786	0.0357443	25.86	3.6621e-07	0.039847	0.011478	0.000518561
Retinal detachment with retinal break	GMV-Left Superior Temporal Gyrus, anterior division	rs4641771	A	G	0.226683	0.0441095	26.41	2.76051e-07	-0.0054974	0.029404	0.851695
Retinal detachment with retinal break	GMV-Left Superior Temporal Gyrus, anterior division	rs4807945	G	A	-0.109946	0.0213843	26.43	2.72628e-07	0.0050657	0.0097524	0.603462
Retinal detachment with retinal break	GMV-Left Superior Temporal Gyrus, anterior division	rs4903200	T	G	0.11619	0.0225194	26.62	2.47526e-07	-0.0092181	0.010142	0.363396
Retinal detachment with retinal break	GMV-Left Superior Temporal Gyrus, anterior division	rs7118363	G	A	-0.16451	0.0211735	60.37	7.87227e-15	0.017016	0.0097536	0.0810588
Retinal detachment with retinal break	GMV-Left Superior Temporal Gyrus, anterior division	rs7522701	C	T	-0.125027	0.0218869	32.63	1.11391e-08	0.017431	0.0099867	0.0809282
Retinal detachment with retinal break	GMV-Left Superior Temporal Gyrus, anterior division	rs9410305	A	G	0.101892	0.0203416	25.09	5.46991e-07	-0.022148	0.0096277	0.0214289
Retinal detachment with retinal break	GMV-Left Superior Temporal Gyrus, anterior division	rs9474335	G	A	0.0984149	0.0202239	23.68	1.13729e-06	-0.00074433	0.0095338	0.937771
Retinal detachment with retinal break	GMV-Left Superior Temporal Gyrus, anterior division	rs951762	C	A	0.106669	0.0207234	26.49	2.64296e-07	0.0056089	0.0095526	0.557096
Retinal detachment with retinal break	GMV-Left Superior Temporal Gyrus, posterior division	rs10824342	T	C	-0.102406	0.0201403	25.85	3.68392e-07	-4.7456e-05	0.0095872	0.996051
Retinal detachment with retinal break	GMV-Left Superior Temporal Gyrus, posterior division	rs10863467	T	C	0.099678	0.0205903	23.44	1.29175e-06	0.0030094	0.0098526	0.760029
Retinal detachment with retinal break	GMV-Left Superior Temporal Gyrus, posterior division	rs10885409	C	T	0.0960092	0.020179	22.64	1.95637e-06	0.011113	0.0095928	0.246666
Retinal detachment with retinal break	GMV-Left Superior Temporal Gyrus, posterior division	rs115493740	A	G	0.178827	0.0317842	31.66	1.84124e-08	2.1403e-05	0.018132	0.999058
Retinal detachment with retinal break	GMV-Left Superior Temporal Gyrus, posterior division	rs11746417	G	A	-0.0969183	0.0204537	22.45	2.15382e-06	0.0089696	0.0098599	0.362986
Retinal detachment with retinal break	GMV-Left Superior Temporal Gyrus, posterior division	rs12193446	G	A	-0.223689	0.0342196	42.73	6.28203e-11	0.01024	0.01613	0.525557
Retinal detachment with retinal break	GMV-Left Superior Temporal Gyrus, posterior division	rs1286750	C	A	0.10233	0.0221733	21.3	3.93061e-06	0.013553	0.010657	0.203484
Retinal detachment with retinal break	GMV-Left Superior Temporal Gyrus, posterior division	rs141924701	A	C	0.388695	0.0808786	23.1	1.54049e-06	-0.061761	0.047722	0.195619
Retinal detachment with retinal break	GMV-Left Superior Temporal Gyrus, posterior division	rs145363116	A	C	0.296079	0.0622445	22.63	1.9678e-06	-0.039679	0.042637	0.352055
Retinal detachment with retinal break	GMV-Left Superior Temporal Gyrus, posterior division	rs147619375	G	A	-0.198342	0.0423827	21.9	2.87177e-06	-0.024563	0.029642	0.407324
Retinal detachment with retinal break	GMV-Left Superior Temporal Gyrus, posterior division	rs1509848	T	C	0.0963821	0.0208153	21.44	3.65048e-06	-0.019838	0.0098891	0.0448642
Retinal detachment with retinal break	GMV-Left Superior Temporal Gyrus, posterior division	rs16909740	A	G	-0.113784	0.0211714	28.88	7.68352e-08	-0.0048785	0.010788	0.651103
Retinal detachment with retinal break	GMV-Left Superior Temporal Gyrus, posterior division	rs4627402	T	C	0.181786	0.0357443	25.86	3.6621e-07	0.0087417	0.011481	0.446427
Retinal detachment with retinal break	GMV-Left Superior Temporal Gyrus, posterior division	rs4641771	A	G	0.226683	0.0441095	26.41	2.76051e-07	0.028438	0.029404	0.333465
Retinal detachment with retinal break	GMV-Left Superior Temporal Gyrus, posterior division	rs4807945	G	A	-0.109946	0.0213843	26.43	2.72628e-07	0.01242	0.0097521	0.202829
Retinal detachment with retinal break	GMV-Left Superior Temporal Gyrus, posterior division	rs4903200	T	G	0.11619	0.0225194	26.62	2.47526e-07	0.014509	0.010141	0.152539
Retinal detachment with retinal break	GMV-Left Superior Temporal Gyrus, posterior division	rs7118363	G	A	-0.16451	0.0211735	60.37	7.87227e-15	0.012977	0.0097539	0.183388
Retinal detachment with retinal break	GMV-Left Superior Temporal Gyrus, posterior division	rs7522701	C	T	-0.125027	0.0218869	32.63	1.11391e-08	0.027404	0.0099857	0.00606876
Retinal detachment with retinal break	GMV-Left Superior Temporal Gyrus, posterior division	rs9410305	A	G	0.101892	0.0203416	25.09	5.46991e-07	0.0098488	0.0096286	0.30638
Retinal detachment with retinal break	GMV-Left Superior Temporal Gyrus, posterior division	rs9474335	G	A	0.0984149	0.0202239	23.68	1.13729e-06	0.0063504	0.0095337	0.505347
Retinal detachment with retinal break	GMV-Left Superior Temporal Gyrus, posterior division	rs951762	C	A	0.106669	0.0207234	26.49	2.64296e-07	-0.0055925	0.0095526	0.558264
Retinal detachment with retinal break	GMV-Left Supracalcarine Cortex	rs10824342	T	C	-0.102406	0.0201403	25.85	3.68392e-07	-0.015654	0.0095867	0.102516
Retinal detachment with retinal break	GMV-Left Supracalcarine Cortex	rs10863467	T	C	0.099678	0.0205903	23.44	1.29175e-06	0.0042596	0.0098525	0.665503
Retinal detachment with retinal break	GMV-Left Supracalcarine Cortex	rs10885409	C	T	0.0960092	0.020179	22.64	1.95637e-06	0.0025691	0.009593	0.788842
Retinal detachment with retinal break	GMV-Left Supracalcarine Cortex	rs115493740	A	G	0.178827	0.0317842	31.66	1.84124e-08	-0.011964	0.018132	0.509378
Retinal detachment with retinal break	GMV-Left Supracalcarine Cortex	rs11746417	G	A	-0.0969183	0.0204537	22.45	2.15382e-06	0.016486	0.0098594	0.0945148
Retinal detachment with retinal break	GMV-Left Supracalcarine Cortex	rs12193446	G	A	-0.223689	0.0342196	42.73	6.28203e-11	-0.017502	0.01613	0.277901
Retinal detachment with retinal break	GMV-Left Supracalcarine Cortex	rs1286750	C	A	0.10233	0.0221733	21.3	3.93061e-06	0.0003462	0.010658	0.974085
Retinal detachment with retinal break	GMV-Left Supracalcarine Cortex	rs141924701	A	C	0.388695	0.0808786	23.1	1.54049e-06	0.016966	0.047724	0.722221
Retinal detachment with retinal break	GMV-Left Supracalcarine Cortex	rs145363116	A	C	0.296079	0.0622445	22.63	1.9678e-06	-0.063654	0.042636	0.135463
Retinal detachment with retinal break	GMV-Left Supracalcarine Cortex	rs147619375	G	A	-0.198342	0.0423827	21.9	2.87177e-06	-0.02215	0.029642	0.454925
Retinal detachment with retinal break	GMV-Left Supracalcarine Cortex	rs1509848	T	C	0.0963821	0.0208153	21.44	3.65048e-06	-0.0055328	0.0098899	0.575864
Retinal detachment with retinal break	GMV-Left Supracalcarine Cortex	rs16909740	A	G	-0.113784	0.0211714	28.88	7.68352e-08	0.0091723	0.010788	0.395185
Retinal detachment with retinal break	GMV-Left Supracalcarine Cortex	rs4627402	T	C	0.181786	0.0357443	25.86	3.6621e-07	-0.021822	0.01148	0.0573456
Retinal detachment with retinal break	GMV-Left Supracalcarine Cortex	rs4641771	A	G	0.226683	0.0441095	26.41	2.76051e-07	-0.041545	0.029403	0.157685
Retinal detachment with retinal break	GMV-Left Supracalcarine Cortex	rs4807945	G	A	-0.109946	0.0213843	26.43	2.72628e-07	0.017149	0.0097518	0.0786683
Retinal detachment with retinal break	GMV-Left Supracalcarine Cortex	rs4903200	T	G	0.11619	0.0225194	26.62	2.47526e-07	-0.021524	0.010141	0.0338065
Retinal detachment with retinal break	GMV-Left Supracalcarine Cortex	rs7118363	G	A	-0.16451	0.0211735	60.37	7.87227e-15	0.013044	0.0097539	0.18113
Retinal detachment with retinal break	GMV-Left Supracalcarine Cortex	rs7522701	C	T	-0.125027	0.0218869	32.63	1.11391e-08	0.011462	0.0099871	0.251131
Retinal detachment with retinal break	GMV-Left Supracalcarine Cortex	rs9410305	A	G	0.101892	0.0203416	25.09	5.46991e-07	0.002653	0.0096288	0.782907
Retinal detachment with retinal break	GMV-Left Supracalcarine Cortex	rs9474335	G	A	0.0984149	0.0202239	23.68	1.13729e-06	-0.0032642	0.0095338	0.732066
Retinal detachment with retinal break	GMV-Left Supracalcarine Cortex	rs951762	C	A	0.106669	0.0207234	26.49	2.64296e-07	-0.012281	0.0095523	0.198587
Retinal detachment with retinal break	GMV-Left Supramarginal Gyrus, anterior division	rs10824342	T	C	-0.102406	0.0201403	25.85	3.68392e-07	0.003373	0.0095872	0.72497
Retinal detachment with retinal break	GMV-Left Supramarginal Gyrus, anterior division	rs10863467	T	C	0.099678	0.0205903	23.44	1.29175e-06	-0.0022089	0.0098526	0.822606
Retinal detachment with retinal break	GMV-Left Supramarginal Gyrus, anterior division	rs10885409	C	T	0.0960092	0.020179	22.64	1.95637e-06	0.0074001	0.0095929	0.440464
Retinal detachment with retinal break	GMV-Left Supramarginal Gyrus, anterior division	rs115493740	A	G	0.178827	0.0317842	31.66	1.84124e-08	0.0028813	0.018132	0.873746
Retinal detachment with retinal break	GMV-Left Supramarginal Gyrus, anterior division	rs11746417	G	A	-0.0969183	0.0204537	22.45	2.15382e-06	-0.0009028	0.00986	0.927048
Retinal detachment with retinal break	GMV-Left Supramarginal Gyrus, anterior division	rs12193446	G	A	-0.223689	0.0342196	42.73	6.28203e-11	-0.0081376	0.01613	0.613917
Retinal detachment with retinal break	GMV-Left Supramarginal Gyrus, anterior division	rs1286750	C	A	0.10233	0.0221733	21.3	3.93061e-06	-0.011255	0.010657	0.290944
Retinal detachment with retinal break	GMV-Left Supramarginal Gyrus, anterior division	rs141924701	A	C	0.388695	0.0808786	23.1	1.54049e-06	-0.019921	0.047724	0.676379
Retinal detachment with retinal break	GMV-Left Supramarginal Gyrus, anterior division	rs145363116	A	C	0.296079	0.0622445	22.63	1.9678e-06	-0.03674	0.042637	0.388866
Retinal detachment with retinal break	GMV-Left Supramarginal Gyrus, anterior division	rs147619375	G	A	-0.198342	0.0423827	21.9	2.87177e-06	-0.02698	0.029642	0.362727
Retinal detachment with retinal break	GMV-Left Supramarginal Gyrus, anterior division	rs1509848	T	C	0.0963821	0.0208153	21.44	3.65048e-06	0.00026557	0.00989	0.978578
Retinal detachment with retinal break	GMV-Left Supramarginal Gyrus, anterior division	rs16909740	A	G	-0.113784	0.0211714	28.88	7.68352e-08	0.011506	0.010787	0.286174
Retinal detachment with retinal break	GMV-Left Supramarginal Gyrus, anterior division	rs4627402	T	C	0.181786	0.0357443	25.86	3.6621e-07	-0.021129	0.01148	0.0657204
Retinal detachment with retinal break	GMV-Left Supramarginal Gyrus, anterior division	rs4641771	A	G	0.226683	0.0441095	26.41	2.76051e-07	-0.032375	0.029404	0.270882
Retinal detachment with retinal break	GMV-Left Supramarginal Gyrus, anterior division	rs4807945	G	A	-0.109946	0.0213843	26.43	2.72628e-07	0.0098392	0.0097522	0.313026
Retinal detachment with retinal break	GMV-Left Supramarginal Gyrus, anterior division	rs4903200	T	G	0.11619	0.0225194	26.62	2.47526e-07	-0.0097474	0.010142	0.336496
Retinal detachment with retinal break	GMV-Left Supramarginal Gyrus, anterior division	rs7118363	G	A	-0.16451	0.0211735	60.37	7.87227e-15	-0.0044888	0.0097542	0.645387
Retinal detachment with retinal break	GMV-Left Supramarginal Gyrus, anterior division	rs7522701	C	T	-0.125027	0.0218869	32.63	1.11391e-08	0.0091088	0.0099872	0.36176
Retinal detachment with retinal break	GMV-Left Supramarginal Gyrus, anterior division	rs9410305	A	G	0.101892	0.0203416	25.09	5.46991e-07	-0.0066263	0.0096287	0.491349
Retinal detachment with retinal break	GMV-Left Supramarginal Gyrus, anterior division	rs9474335	G	A	0.0984149	0.0202239	23.68	1.13729e-06	0.0062979	0.0095337	0.508885
Retinal detachment with retinal break	GMV-Left Supramarginal Gyrus, anterior division	rs951762	C	A	0.106669	0.0207234	26.49	2.64296e-07	-0.0044782	0.0095526	0.639219
Retinal detachment with retinal break	GMV-Left Supramarginal Gyrus, posterior division	rs10824342	T	C	-0.102406	0.0201403	25.85	3.68392e-07	-0.0018344	0.0095872	0.84826
Retinal detachment with retinal break	GMV-Left Supramarginal Gyrus, posterior division	rs10863467	T	C	0.099678	0.0205903	23.44	1.29175e-06	-0.00034434	0.0098526	0.97212
Retinal detachment with retinal break	GMV-Left Supramarginal Gyrus, posterior division	rs10885409	C	T	0.0960092	0.020179	22.64	1.95637e-06	0.016734	0.0095924	0.0810961
Retinal detachment with retinal break	GMV-Left Supramarginal Gyrus, posterior division	rs115493740	A	G	0.178827	0.0317842	31.66	1.84124e-08	0.021853	0.018132	0.228134
Retinal detachment with retinal break	GMV-Left Supramarginal Gyrus, posterior division	rs11746417	G	A	-0.0969183	0.0204537	22.45	2.15382e-06	-0.0038951	0.00986	0.692819
Retinal detachment with retinal break	GMV-Left Supramarginal Gyrus, posterior division	rs12193446	G	A	-0.223689	0.0342196	42.73	6.28203e-11	-0.0053536	0.01613	0.739963
Retinal detachment with retinal break	GMV-Left Supramarginal Gyrus, posterior division	rs1286750	C	A	0.10233	0.0221733	21.3	3.93061e-06	-0.00061578	0.010658	0.953924
Retinal detachment with retinal break	GMV-Left Supramarginal Gyrus, posterior division	rs141924701	A	C	0.388695	0.0808786	23.1	1.54049e-06	-0.050329	0.047723	0.291615
Retinal detachment with retinal break	GMV-Left Supramarginal Gyrus, posterior division	rs145363116	A	C	0.296079	0.0622445	22.63	1.9678e-06	0.038855	0.042637	0.362143
Retinal detachment with retinal break	GMV-Left Supramarginal Gyrus, posterior division	rs147619375	G	A	-0.198342	0.0423827	21.9	2.87177e-06	-0.0051517	0.029643	0.862029
Retinal detachment with retinal break	GMV-Left Supramarginal Gyrus, posterior division	rs1509848	T	C	0.0963821	0.0208153	21.44	3.65048e-06	0.0081596	0.0098899	0.409355
Retinal detachment with retinal break	GMV-Left Supramarginal Gyrus, posterior division	rs16909740	A	G	-0.113784	0.0211714	28.88	7.68352e-08	0.016592	0.010787	0.124039
Retinal detachment with retinal break	GMV-Left Supramarginal Gyrus, posterior division	rs4627402	T	C	0.181786	0.0357443	25.86	3.6621e-07	-0.0091415	0.011481	0.425912
Retinal detachment with retinal break	GMV-Left Supramarginal Gyrus, posterior division	rs4641771	A	G	0.226683	0.0441095	26.41	2.76051e-07	0.012837	0.029404	0.66243
Retinal detachment with retinal break	GMV-Left Supramarginal Gyrus, posterior division	rs4807945	G	A	-0.109946	0.0213843	26.43	2.72628e-07	0.0030439	0.0097524	0.754953
Retinal detachment with retinal break	GMV-Left Supramarginal Gyrus, posterior division	rs4903200	T	G	0.11619	0.0225194	26.62	2.47526e-07	0.0043289	0.010142	0.669499
Retinal detachment with retinal break	GMV-Left Supramarginal Gyrus, posterior division	rs7118363	G	A	-0.16451	0.0211735	60.37	7.87227e-15	0.00084938	0.0097543	0.930611
Retinal detachment with retinal break	GMV-Left Supramarginal Gyrus, posterior division	rs7522701	C	T	-0.125027	0.0218869	32.63	1.11391e-08	0.0089452	0.0099872	0.370442
Retinal detachment with retinal break	GMV-Left Supramarginal Gyrus, posterior division	rs9410305	A	G	0.101892	0.0203416	25.09	5.46991e-07	-0.01045	0.0096285	0.277805
Retinal detachment with retinal break	GMV-Left Supramarginal Gyrus, posterior division	rs9474335	G	A	0.0984149	0.0202239	23.68	1.13729e-06	0.0081009	0.0095336	0.395494
Retinal detachment with retinal break	GMV-Left Supramarginal Gyrus, posterior division	rs951762	C	A	0.106669	0.0207234	26.49	2.64296e-07	-0.010626	0.0095524	0.265999
Retinal detachment with retinal break	GMV-Left Temporal Fusiform Cortex, anterior division	rs10824342	T	C	-0.102406	0.0201403	25.85	3.68392e-07	-0.0078471	0.0095871	0.413076
Retinal detachment with retinal break	GMV-Left Temporal Fusiform Cortex, anterior division	rs10863467	T	C	0.099678	0.0205903	23.44	1.29175e-06	-0.016212	0.009852	0.0998619
Retinal detachment with retinal break	GMV-Left Temporal Fusiform Cortex, anterior division	rs10885409	C	T	0.0960092	0.020179	22.64	1.95637e-06	0.0092037	0.0095929	0.337349
Retinal detachment with retinal break	GMV-Left Temporal Fusiform Cortex, anterior division	rs115493740	A	G	0.178827	0.0317842	31.66	1.84124e-08	0.002407	0.018132	0.894396
Retinal detachment with retinal break	GMV-Left Temporal Fusiform Cortex, anterior division	rs11746417	G	A	-0.0969183	0.0204537	22.45	2.15382e-06	0.0012325	0.00986	0.900525
Retinal detachment with retinal break	GMV-Left Temporal Fusiform Cortex, anterior division	rs12193446	G	A	-0.223689	0.0342196	42.73	6.28203e-11	-0.013279	0.01613	0.410384
Retinal detachment with retinal break	GMV-Left Temporal Fusiform Cortex, anterior division	rs1286750	C	A	0.10233	0.0221733	21.3	3.93061e-06	0.0042636	0.010658	0.689112
Retinal detachment with retinal break	GMV-Left Temporal Fusiform Cortex, anterior division	rs141924701	A	C	0.388695	0.0808786	23.1	1.54049e-06	-0.042545	0.047723	0.372675
Retinal detachment with retinal break	GMV-Left Temporal Fusiform Cortex, anterior division	rs145363116	A	C	0.296079	0.0622445	22.63	1.9678e-06	-0.045337	0.042637	0.28764
Retinal detachment with retinal break	GMV-Left Temporal Fusiform Cortex, anterior division	rs147619375	G	A	-0.198342	0.0423827	21.9	2.87177e-06	0.010662	0.029643	0.719085
Retinal detachment with retinal break	GMV-Left Temporal Fusiform Cortex, anterior division	rs1509848	T	C	0.0963821	0.0208153	21.44	3.65048e-06	-0.0030303	0.00989	0.759294
Retinal detachment with retinal break	GMV-Left Temporal Fusiform Cortex, anterior division	rs16909740	A	G	-0.113784	0.0211714	28.88	7.68352e-08	0.00253	0.010788	0.814579
Retinal detachment with retinal break	GMV-Left Temporal Fusiform Cortex, anterior division	rs4627402	T	C	0.181786	0.0357443	25.86	3.6621e-07	-0.015438	0.011481	0.178748
Retinal detachment with retinal break	GMV-Left Temporal Fusiform Cortex, anterior division	rs4641771	A	G	0.226683	0.0441095	26.41	2.76051e-07	-0.017371	0.029404	0.554677
Retinal detachment with retinal break	GMV-Left Temporal Fusiform Cortex, anterior division	rs4807945	G	A	-0.109946	0.0213843	26.43	2.72628e-07	-0.027249	0.0097507	0.00520116
Retinal detachment with retinal break	GMV-Left Temporal Fusiform Cortex, anterior division	rs4903200	T	G	0.11619	0.0225194	26.62	2.47526e-07	-5.6393e-05	0.010142	0.995564
Retinal detachment with retinal break	GMV-Left Temporal Fusiform Cortex, anterior division	rs7118363	G	A	-0.16451	0.0211735	60.37	7.87227e-15	0.0036577	0.0097543	0.707685
Retinal detachment with retinal break	GMV-Left Temporal Fusiform Cortex, anterior division	rs7522701	C	T	-0.125027	0.0218869	32.63	1.11391e-08	-0.008145	0.0099873	0.414773
Retinal detachment with retinal break	GMV-Left Temporal Fusiform Cortex, anterior division	rs9410305	A	G	0.101892	0.0203416	25.09	5.46991e-07	0.0016319	0.0096288	0.865424
Retinal detachment with retinal break	GMV-Left Temporal Fusiform Cortex, anterior division	rs9474335	G	A	0.0984149	0.0202239	23.68	1.13729e-06	0.0071394	0.0095337	0.453952
Retinal detachment with retinal break	GMV-Left Temporal Fusiform Cortex, anterior division	rs951762	C	A	0.106669	0.0207234	26.49	2.64296e-07	-0.013178	0.0095522	0.167737
Retinal detachment with retinal break	GMV-Left Temporal Fusiform Cortex, posterior division	rs10824342	T	C	-0.102406	0.0201403	25.85	3.68392e-07	0.0085161	0.0095871	0.374395
Retinal detachment with retinal break	GMV-Left Temporal Fusiform Cortex, posterior division	rs10863467	T	C	0.099678	0.0205903	23.44	1.29175e-06	-0.025923	0.009851	0.00850746
Retinal detachment with retinal break	GMV-Left Temporal Fusiform Cortex, posterior division	rs10885409	C	T	0.0960092	0.020179	22.64	1.95637e-06	-0.0089917	0.0095929	0.348594
Retinal detachment with retinal break	GMV-Left Temporal Fusiform Cortex, posterior division	rs115493740	A	G	0.178827	0.0317842	31.66	1.84124e-08	-0.002677	0.018132	0.882631
Retinal detachment with retinal break	GMV-Left Temporal Fusiform Cortex, posterior division	rs11746417	G	A	-0.0969183	0.0204537	22.45	2.15382e-06	-0.012608	0.0098597	0.201006
Retinal detachment with retinal break	GMV-Left Temporal Fusiform Cortex, posterior division	rs12193446	G	A	-0.223689	0.0342196	42.73	6.28203e-11	-0.0018124	0.01613	0.91054
Retinal detachment with retinal break	GMV-Left Temporal Fusiform Cortex, posterior division	rs1286750	C	A	0.10233	0.0221733	21.3	3.93061e-06	0.0040475	0.010658	0.704109
Retinal detachment with retinal break	GMV-Left Temporal Fusiform Cortex, posterior division	rs141924701	A	C	0.388695	0.0808786	23.1	1.54049e-06	-0.062967	0.047722	0.187029
Retinal detachment with retinal break	GMV-Left Temporal Fusiform Cortex, posterior division	rs145363116	A	C	0.296079	0.0622445	22.63	1.9678e-06	0.050311	0.042637	0.238013
Retinal detachment with retinal break	GMV-Left Temporal Fusiform Cortex, posterior division	rs147619375	G	A	-0.198342	0.0423827	21.9	2.87177e-06	0.022435	0.029642	0.449138
Retinal detachment with retinal break	GMV-Left Temporal Fusiform Cortex, posterior division	rs1509848	T	C	0.0963821	0.0208153	21.44	3.65048e-06	0.0085235	0.0098899	0.388785
Retinal detachment with retinal break	GMV-Left Temporal Fusiform Cortex, posterior division	rs16909740	A	G	-0.113784	0.0211714	28.88	7.68352e-08	-0.0097044	0.010787	0.368341
Retinal detachment with retinal break	GMV-Left Temporal Fusiform Cortex, posterior division	rs4627402	T	C	0.181786	0.0357443	25.86	3.6621e-07	-0.029299	0.01148	0.0107103
Retinal detachment with retinal break	GMV-Left Temporal Fusiform Cortex, posterior division	rs4641771	A	G	0.226683	0.0441095	26.41	2.76051e-07	-0.059503	0.029402	0.0430031
Retinal detachment with retinal break	GMV-Left Temporal Fusiform Cortex, posterior division	rs4807945	G	A	-0.109946	0.0213843	26.43	2.72628e-07	-0.0037378	0.0097524	0.70152
Retinal detachment with retinal break	GMV-Left Temporal Fusiform Cortex, posterior division	rs4903200	T	G	0.11619	0.0225194	26.62	2.47526e-07	-0.0017253	0.010142	0.864916
Retinal detachment with retinal break	GMV-Left Temporal Fusiform Cortex, posterior division	rs7118363	G	A	-0.16451	0.0211735	60.37	7.87227e-15	0.006155	0.0097542	0.528044
Retinal detachment with retinal break	GMV-Left Temporal Fusiform Cortex, posterior division	rs7522701	C	T	-0.125027	0.0218869	32.63	1.11391e-08	0.0072891	0.0099873	0.4655
Retinal detachment with retinal break	GMV-Left Temporal Fusiform Cortex, posterior division	rs9410305	A	G	0.101892	0.0203416	25.09	5.46991e-07	-0.004929	0.0096287	0.608723
Retinal detachment with retinal break	GMV-Left Temporal Fusiform Cortex, posterior division	rs9474335	G	A	0.0984149	0.0202239	23.68	1.13729e-06	-0.0017936	0.0095338	0.850776
Retinal detachment with retinal break	GMV-Left Temporal Fusiform Cortex, posterior division	rs951762	C	A	0.106669	0.0207234	26.49	2.64296e-07	0.0107	0.0095524	0.262652
Retinal detachment with retinal break	GMV-Left Temporal Occipital Fusiform Cortex	rs10824342	T	C	-0.102406	0.0201403	25.85	3.68392e-07	-0.0088437	0.0095871	0.356295
Retinal detachment with retinal break	GMV-Left Temporal Occipital Fusiform Cortex	rs10863467	T	C	0.099678	0.0205903	23.44	1.29175e-06	0.0017422	0.0098526	0.859649
Retinal detachment with retinal break	GMV-Left Temporal Occipital Fusiform Cortex	rs10885409	C	T	0.0960092	0.020179	22.64	1.95637e-06	-0.0021238	0.009593	0.824789
Retinal detachment with retinal break	GMV-Left Temporal Occipital Fusiform Cortex	rs115493740	A	G	0.178827	0.0317842	31.66	1.84124e-08	-0.0135	0.018132	0.456573
Retinal detachment with retinal break	GMV-Left Temporal Occipital Fusiform Cortex	rs11746417	G	A	-0.0969183	0.0204537	22.45	2.15382e-06	0.0031351	0.00986	0.750516
Retinal detachment with retinal break	GMV-Left Temporal Occipital Fusiform Cortex	rs12193446	G	A	-0.223689	0.0342196	42.73	6.28203e-11	-0.020047	0.01613	0.213949
Retinal detachment with retinal break	GMV-Left Temporal Occipital Fusiform Cortex	rs1286750	C	A	0.10233	0.0221733	21.3	3.93061e-06	0.0074441	0.010657	0.484886
Retinal detachment with retinal break	GMV-Left Temporal Occipital Fusiform Cortex	rs141924701	A	C	0.388695	0.0808786	23.1	1.54049e-06	0.018974	0.047724	0.690955
Retinal detachment with retinal break	GMV-Left Temporal Occipital Fusiform Cortex	rs145363116	A	C	0.296079	0.0622445	22.63	1.9678e-06	0.016612	0.042638	0.696819
Retinal detachment with retinal break	GMV-Left Temporal Occipital Fusiform Cortex	rs147619375	G	A	-0.198342	0.0423827	21.9	2.87177e-06	-0.014939	0.029643	0.614299
Retinal detachment with retinal break	GMV-Left Temporal Occipital Fusiform Cortex	rs1509848	T	C	0.0963821	0.0208153	21.44	3.65048e-06	-0.0058793	0.0098899	0.552205
Retinal detachment with retinal break	GMV-Left Temporal Occipital Fusiform Cortex	rs16909740	A	G	-0.113784	0.0211714	28.88	7.68352e-08	0.0068189	0.010788	0.527327
Retinal detachment with retinal break	GMV-Left Temporal Occipital Fusiform Cortex	rs4627402	T	C	0.181786	0.0357443	25.86	3.6621e-07	-0.023189	0.01148	0.043411
Retinal detachment with retinal break	GMV-Left Temporal Occipital Fusiform Cortex	rs4641771	A	G	0.226683	0.0441095	26.41	2.76051e-07	-0.014094	0.029404	0.631713
Retinal detachment with retinal break	GMV-Left Temporal Occipital Fusiform Cortex	rs4807945	G	A	-0.109946	0.0213843	26.43	2.72628e-07	-0.0062164	0.0097524	0.523854
Retinal detachment with retinal break	GMV-Left Temporal Occipital Fusiform Cortex	rs4903200	T	G	0.11619	0.0225194	26.62	2.47526e-07	-0.0047665	0.010142	0.638366
Retinal detachment with retinal break	GMV-Left Temporal Occipital Fusiform Cortex	rs7118363	G	A	-0.16451	0.0211735	60.37	7.87227e-15	-0.00049144	0.0097543	0.959818
Retinal detachment with retinal break	GMV-Left Temporal Occipital Fusiform Cortex	rs7522701	C	T	-0.125027	0.0218869	32.63	1.11391e-08	0.0087044	0.0099872	0.38346
Retinal detachment with retinal break	GMV-Left Temporal Occipital Fusiform Cortex	rs9410305	A	G	0.101892	0.0203416	25.09	5.46991e-07	1.2585e-05	0.0096288	0.998957
Retinal detachment with retinal break	GMV-Left Temporal Occipital Fusiform Cortex	rs9474335	G	A	0.0984149	0.0202239	23.68	1.13729e-06	0.011017	0.0095335	0.247851
Retinal detachment with retinal break	GMV-Left Temporal Occipital Fusiform Cortex	rs951762	C	A	0.106669	0.0207234	26.49	2.64296e-07	0.017395	0.0095519	0.068612
Retinal detachment with retinal break	GMV-Left Temporal Pole	rs10824342	T	C	-0.102406	0.0201403	25.85	3.68392e-07	-0.01005	0.009587	0.29453
Retinal detachment with retinal break	GMV-Left Temporal Pole	rs10863467	T	C	0.099678	0.0205903	23.44	1.29175e-06	-0.0077179	0.0098525	0.433431
Retinal detachment with retinal break	GMV-Left Temporal Pole	rs10885409	C	T	0.0960092	0.020179	22.64	1.95637e-06	0.031233	0.0095908	0.00112954
Retinal detachment with retinal break	GMV-Left Temporal Pole	rs115493740	A	G	0.178827	0.0317842	31.66	1.84124e-08	0.0056275	0.018132	0.756293
Retinal detachment with retinal break	GMV-Left Temporal Pole	rs11746417	G	A	-0.0969183	0.0204537	22.45	2.15382e-06	-0.00289	0.00986	0.769449
Retinal detachment with retinal break	GMV-Left Temporal Pole	rs12193446	G	A	-0.223689	0.0342196	42.73	6.28203e-11	-0.028282	0.016129	0.0795426
Retinal detachment with retinal break	GMV-Left Temporal Pole	rs1286750	C	A	0.10233	0.0221733	21.3	3.93061e-06	0.0088435	0.010657	0.406659
Retinal detachment with retinal break	GMV-Left Temporal Pole	rs141924701	A	C	0.388695	0.0808786	23.1	1.54049e-06	0.011542	0.047724	0.808906
Retinal detachment with retinal break	GMV-Left Temporal Pole	rs145363116	A	C	0.296079	0.0622445	22.63	1.9678e-06	-0.042594	0.042637	0.317812
Retinal detachment with retinal break	GMV-Left Temporal Pole	rs147619375	G	A	-0.198342	0.0423827	21.9	2.87177e-06	0.0090992	0.029643	0.758875
Retinal detachment with retinal break	GMV-Left Temporal Pole	rs1509848	T	C	0.0963821	0.0208153	21.44	3.65048e-06	-0.013313	0.0098896	0.178267
Retinal detachment with retinal break	GMV-Left Temporal Pole	rs16909740	A	G	-0.113784	0.0211714	28.88	7.68352e-08	0.0092787	0.010788	0.389727
Retinal detachment with retinal break	GMV-Left Temporal Pole	rs4627402	T	C	0.181786	0.0357443	25.86	3.6621e-07	-0.0057625	0.011481	0.615744
Retinal detachment with retinal break	GMV-Left Temporal Pole	rs4641771	A	G	0.226683	0.0441095	26.41	2.76051e-07	0.0063122	0.029404	0.830027
Retinal detachment with retinal break	GMV-Left Temporal Pole	rs4807945	G	A	-0.109946	0.0213843	26.43	2.72628e-07	-0.0088289	0.0097523	0.365309
Retinal detachment with retinal break	GMV-Left Temporal Pole	rs4903200	T	G	0.11619	0.0225194	26.62	2.47526e-07	0.017201	0.010141	0.0898669
Retinal detachment with retinal break	GMV-Left Temporal Pole	rs7118363	G	A	-0.16451	0.0211735	60.37	7.87227e-15	0.010365	0.009754	0.287959
Retinal detachment with retinal break	GMV-Left Temporal Pole	rs7522701	C	T	-0.125027	0.0218869	32.63	1.11391e-08	0.014939	0.0099869	0.134695
Retinal detachment with retinal break	GMV-Left Temporal Pole	rs9410305	A	G	0.101892	0.0203416	25.09	5.46991e-07	0.01004	0.0096286	0.297091
Retinal detachment with retinal break	GMV-Left Temporal Pole	rs9474335	G	A	0.0984149	0.0202239	23.68	1.13729e-06	0.0006171	0.0095338	0.94839
Retinal detachment with retinal break	GMV-Left Temporal Pole	rs951762	C	A	0.106669	0.0207234	26.49	2.64296e-07	-0.013267	0.0095522	0.164869
Retinal detachment with retinal break	GMV-Left Thalamus	rs10824342	T	C	-0.102406	0.0201403	25.85	3.68392e-07	-0.026125	0.0095856	0.0064254
Retinal detachment with retinal break	GMV-Left Thalamus	rs10863467	T	C	0.099678	0.0205903	23.44	1.29175e-06	0.013653	0.0098522	0.165825
Retinal detachment with retinal break	GMV-Left Thalamus	rs10885409	C	T	0.0960092	0.020179	22.64	1.95637e-06	0.021393	0.009592	0.0257395
Retinal detachment with retinal break	GMV-Left Thalamus	rs115493740	A	G	0.178827	0.0317842	31.66	1.84124e-08	0.0094084	0.018132	0.603851
Retinal detachment with retinal break	GMV-Left Thalamus	rs11746417	G	A	-0.0969183	0.0204537	22.45	2.15382e-06	-0.0071247	0.0098599	0.469937
Retinal detachment with retinal break	GMV-Left Thalamus	rs12193446	G	A	-0.223689	0.0342196	42.73	6.28203e-11	0.0079268	0.01613	0.623132
Retinal detachment with retinal break	GMV-Left Thalamus	rs1286750	C	A	0.10233	0.0221733	21.3	3.93061e-06	0.0066912	0.010657	0.530115
Retinal detachment with retinal break	GMV-Left Thalamus	rs141924701	A	C	0.388695	0.0808786	23.1	1.54049e-06	0.034787	0.047723	0.466058
Retinal detachment with retinal break	GMV-Left Thalamus	rs145363116	A	C	0.296079	0.0622445	22.63	1.9678e-06	-0.034281	0.042637	0.421396
Retinal detachment with retinal break	GMV-Left Thalamus	rs147619375	G	A	-0.198342	0.0423827	21.9	2.87177e-06	-0.0071331	0.029643	0.80984
Retinal detachment with retinal break	GMV-Left Thalamus	rs1509848	T	C	0.0963821	0.0208153	21.44	3.65048e-06	-0.00023474	0.00989	0.981064
Retinal detachment with retinal break	GMV-Left Thalamus	rs16909740	A	G	-0.113784	0.0211714	28.88	7.68352e-08	-0.013597	0.010787	0.20752
Retinal detachment with retinal break	GMV-Left Thalamus	rs4627402	T	C	0.181786	0.0357443	25.86	3.6621e-07	0.022966	0.01148	0.0454569
Retinal detachment with retinal break	GMV-Left Thalamus	rs4641771	A	G	0.226683	0.0441095	26.41	2.76051e-07	6.2661e-05	0.029404	0.9983
Retinal detachment with retinal break	GMV-Left Thalamus	rs4807945	G	A	-0.109946	0.0213843	26.43	2.72628e-07	-0.00052101	0.0097524	0.957395
Retinal detachment with retinal break	GMV-Left Thalamus	rs4903200	T	G	0.11619	0.0225194	26.62	2.47526e-07	-0.022081	0.010141	0.0294578
Retinal detachment with retinal break	GMV-Left Thalamus	rs7118363	G	A	-0.16451	0.0211735	60.37	7.87227e-15	-0.0082308	0.0097541	0.398777
Retinal detachment with retinal break	GMV-Left Thalamus	rs7522701	C	T	-0.125027	0.0218869	32.63	1.11391e-08	0.022273	0.0099863	0.0257336
Retinal detachment with retinal break	GMV-Left Thalamus	rs9410305	A	G	0.101892	0.0203416	25.09	5.46991e-07	-0.0070826	0.0096287	0.461998
Retinal detachment with retinal break	GMV-Left Thalamus	rs9474335	G	A	0.0984149	0.0202239	23.68	1.13729e-06	-0.00097106	0.0095338	0.918874
Retinal detachment with retinal break	GMV-Left Thalamus	rs951762	C	A	0.106669	0.0207234	26.49	2.64296e-07	0.011842	0.0095523	0.21511
Retinal detachment with retinal break	GMV-Left V Cerebellum	rs10824342	T	C	-0.102406	0.0201403	25.85	3.68392e-07	0.017281	0.0095865	0.0714496
Retinal detachment with retinal break	GMV-Left V Cerebellum	rs10863467	T	C	0.099678	0.0205903	23.44	1.29175e-06	-0.0051518	0.0098525	0.601063
Retinal detachment with retinal break	GMV-Left V Cerebellum	rs10885409	C	T	0.0960092	0.020179	22.64	1.95637e-06	-0.015266	0.0095925	0.111524
Retinal detachment with retinal break	GMV-Left V Cerebellum	rs115493740	A	G	0.178827	0.0317842	31.66	1.84124e-08	0.015471	0.018132	0.393541
Retinal detachment with retinal break	GMV-Left V Cerebellum	rs11746417	G	A	-0.0969183	0.0204537	22.45	2.15382e-06	-0.0026272	0.00986	0.789896
Retinal detachment with retinal break	GMV-Left V Cerebellum	rs12193446	G	A	-0.223689	0.0342196	42.73	6.28203e-11	-0.001691	0.01613	0.91651
Retinal detachment with retinal break	GMV-Left V Cerebellum	rs1286750	C	A	0.10233	0.0221733	21.3	3.93061e-06	0.016702	0.010657	0.117066
Retinal detachment with retinal break	GMV-Left V Cerebellum	rs141924701	A	C	0.388695	0.0808786	23.1	1.54049e-06	-0.016691	0.047724	0.726541
Retinal detachment with retinal break	GMV-Left V Cerebellum	rs145363116	A	C	0.296079	0.0622445	22.63	1.9678e-06	-0.0074569	0.042638	0.861168
Retinal detachment with retinal break	GMV-Left V Cerebellum	rs147619375	G	A	-0.198342	0.0423827	21.9	2.87177e-06	-0.0014396	0.029643	0.961267
Retinal detachment with retinal break	GMV-Left V Cerebellum	rs1509848	T	C	0.0963821	0.0208153	21.44	3.65048e-06	-0.0018477	0.00989	0.851799
Retinal detachment with retinal break	GMV-Left V Cerebellum	rs16909740	A	G	-0.113784	0.0211714	28.88	7.68352e-08	0.013003	0.010787	0.228055
Retinal detachment with retinal break	GMV-Left V Cerebellum	rs4627402	T	C	0.181786	0.0357443	25.86	3.6621e-07	-0.012145	0.011481	0.290128
Retinal detachment with retinal break	GMV-Left V Cerebellum	rs4641771	A	G	0.226683	0.0441095	26.41	2.76051e-07	0.04396	0.029403	0.134909
Retinal detachment with retinal break	GMV-Left V Cerebellum	rs4807945	G	A	-0.109946	0.0213843	26.43	2.72628e-07	-0.0082671	0.0097523	0.396607
Retinal detachment with retinal break	GMV-Left V Cerebellum	rs4903200	T	G	0.11619	0.0225194	26.62	2.47526e-07	-0.013198	0.010141	0.193126
Retinal detachment with retinal break	GMV-Left V Cerebellum	rs7118363	G	A	-0.16451	0.0211735	60.37	7.87227e-15	0.0033059	0.0097543	0.734683
Retinal detachment with retinal break	GMV-Left V Cerebellum	rs7522701	C	T	-0.125027	0.0218869	32.63	1.11391e-08	0.0077623	0.0099873	0.437039
Retinal detachment with retinal break	GMV-Left V Cerebellum	rs9410305	A	G	0.101892	0.0203416	25.09	5.46991e-07	0.00035564	0.0096288	0.970537
Retinal detachment with retinal break	GMV-Left V Cerebellum	rs9474335	G	A	0.0984149	0.0202239	23.68	1.13729e-06	0.0066539	0.0095337	0.485221
Retinal detachment with retinal break	GMV-Left V Cerebellum	rs951762	C	A	0.106669	0.0207234	26.49	2.64296e-07	-0.010983	0.0095524	0.250242
Retinal detachment with retinal break	GMV-Left Ventral Striatum	rs10824342	T	C	-0.102406	0.0201403	25.85	3.68392e-07	0.0078967	0.0095871	0.410129
Retinal detachment with retinal break	GMV-Left Ventral Striatum	rs10863467	T	C	0.099678	0.0205903	23.44	1.29175e-06	0.0007466	0.0098526	0.939598
Retinal detachment with retinal break	GMV-Left Ventral Striatum	rs10885409	C	T	0.0960092	0.020179	22.64	1.95637e-06	0.00081767	0.0095931	0.932075
Retinal detachment with retinal break	GMV-Left Ventral Striatum	rs115493740	A	G	0.178827	0.0317842	31.66	1.84124e-08	0.0043311	0.018132	0.811217
Retinal detachment with retinal break	GMV-Left Ventral Striatum	rs11746417	G	A	-0.0969183	0.0204537	22.45	2.15382e-06	-0.018357	0.0098593	0.0626325
Retinal detachment with retinal break	GMV-Left Ventral Striatum	rs12193446	G	A	-0.223689	0.0342196	42.73	6.28203e-11	0.0063736	0.01613	0.692756
Retinal detachment with retinal break	GMV-Left Ventral Striatum	rs1286750	C	A	0.10233	0.0221733	21.3	3.93061e-06	0.0035932	0.010658	0.736004
Retinal detachment with retinal break	GMV-Left Ventral Striatum	rs141924701	A	C	0.388695	0.0808786	23.1	1.54049e-06	-0.014498	0.047724	0.76129
Retinal detachment with retinal break	GMV-Left Ventral Striatum	rs145363116	A	C	0.296079	0.0622445	22.63	1.9678e-06	-0.0074998	0.042638	0.860377
Retinal detachment with retinal break	GMV-Left Ventral Striatum	rs147619375	G	A	-0.198342	0.0423827	21.9	2.87177e-06	0.034299	0.029642	0.247241
Retinal detachment with retinal break	GMV-Left Ventral Striatum	rs1509848	T	C	0.0963821	0.0208153	21.44	3.65048e-06	0.0082015	0.0098899	0.406949
Retinal detachment with retinal break	GMV-Left Ventral Striatum	rs16909740	A	G	-0.113784	0.0211714	28.88	7.68352e-08	0.012701	0.010787	0.239062
Retinal detachment with retinal break	GMV-Left Ventral Striatum	rs4627402	T	C	0.181786	0.0357443	25.86	3.6621e-07	-0.031986	0.011479	0.00533458
Retinal detachment with retinal break	GMV-Left Ventral Striatum	rs4641771	A	G	0.226683	0.0441095	26.41	2.76051e-07	0.040795	0.029403	0.165318
Retinal detachment with retinal break	GMV-Left Ventral Striatum	rs4807945	G	A	-0.109946	0.0213843	26.43	2.72628e-07	0.010086	0.0097522	0.301023
Retinal detachment with retinal break	GMV-Left Ventral Striatum	rs4903200	T	G	0.11619	0.0225194	26.62	2.47526e-07	0.0050228	0.010142	0.620426
Retinal detachment with retinal break	GMV-Left Ventral Striatum	rs7118363	G	A	-0.16451	0.0211735	60.37	7.87227e-15	-0.030501	0.0097521	0.00176441
Retinal detachment with retinal break	GMV-Left Ventral Striatum	rs7522701	C	T	-0.125027	0.0218869	32.63	1.11391e-08	-0.0011383	0.0099874	0.909262
Retinal detachment with retinal break	GMV-Left Ventral Striatum	rs9410305	A	G	0.101892	0.0203416	25.09	5.46991e-07	-0.0096875	0.0096286	0.314369
Retinal detachment with retinal break	GMV-Left Ventral Striatum	rs9474335	G	A	0.0984149	0.0202239	23.68	1.13729e-06	-0.0026719	0.0095338	0.779292
Retinal detachment with retinal break	GMV-Left Ventral Striatum	rs951762	C	A	0.106669	0.0207234	26.49	2.64296e-07	-0.012204	0.0095523	0.201419
Retinal detachment with retinal break	GMV-Left VI Cerebellum	rs10824342	T	C	-0.102406	0.0201403	25.85	3.68392e-07	-0.0084564	0.0095871	0.377755
Retinal detachment with retinal break	GMV-Left VI Cerebellum	rs10863467	T	C	0.099678	0.0205903	23.44	1.29175e-06	-0.0119	0.0098523	0.227122
Retinal detachment with retinal break	GMV-Left VI Cerebellum	rs10885409	C	T	0.0960092	0.020179	22.64	1.95637e-06	-0.01535	0.0095925	0.109567
Retinal detachment with retinal break	GMV-Left VI Cerebellum	rs115493740	A	G	0.178827	0.0317842	31.66	1.84124e-08	0.026896	0.018132	0.137988
Retinal detachment with retinal break	GMV-Left VI Cerebellum	rs11746417	G	A	-0.0969183	0.0204537	22.45	2.15382e-06	-0.012082	0.0098597	0.22045
Retinal detachment with retinal break	GMV-Left VI Cerebellum	rs12193446	G	A	-0.223689	0.0342196	42.73	6.28203e-11	0.0028609	0.01613	0.859229
Retinal detachment with retinal break	GMV-Left VI Cerebellum	rs1286750	C	A	0.10233	0.0221733	21.3	3.93061e-06	0.012846	0.010657	0.228076
Retinal detachment with retinal break	GMV-Left VI Cerebellum	rs141924701	A	C	0.388695	0.0808786	23.1	1.54049e-06	-0.056648	0.047722	0.235229
Retinal detachment with retinal break	GMV-Left VI Cerebellum	rs145363116	A	C	0.296079	0.0622445	22.63	1.9678e-06	0.0011062	0.042638	0.979302
Retinal detachment with retinal break	GMV-Left VI Cerebellum	rs147619375	G	A	-0.198342	0.0423827	21.9	2.87177e-06	0.00088027	0.029643	0.976311
Retinal detachment with retinal break	GMV-Left VI Cerebellum	rs1509848	T	C	0.0963821	0.0208153	21.44	3.65048e-06	-0.0040584	0.00989	0.681554
Retinal detachment with retinal break	GMV-Left VI Cerebellum	rs16909740	A	G	-0.113784	0.0211714	28.88	7.68352e-08	-0.0035685	0.010788	0.740798
Retinal detachment with retinal break	GMV-Left VI Cerebellum	rs4627402	T	C	0.181786	0.0357443	25.86	3.6621e-07	-0.045999	0.011477	6.14752e-05
Retinal detachment with retinal break	GMV-Left VI Cerebellum	rs4641771	A	G	0.226683	0.0441095	26.41	2.76051e-07	0.013831	0.029404	0.638087
Retinal detachment with retinal break	GMV-Left VI Cerebellum	rs4807945	G	A	-0.109946	0.0213843	26.43	2.72628e-07	-0.00086671	0.0097524	0.929185
Retinal detachment with retinal break	GMV-Left VI Cerebellum	rs4903200	T	G	0.11619	0.0225194	26.62	2.47526e-07	-0.017548	0.010141	0.0835795
Retinal detachment with retinal break	GMV-Left VI Cerebellum	rs7118363	G	A	-0.16451	0.0211735	60.37	7.87227e-15	9.0143e-05	0.0097543	0.992627
Retinal detachment with retinal break	GMV-Left VI Cerebellum	rs7522701	C	T	-0.125027	0.0218869	32.63	1.11391e-08	0.0098081	0.0099872	0.326077
Retinal detachment with retinal break	GMV-Left VI Cerebellum	rs9410305	A	G	0.101892	0.0203416	25.09	5.46991e-07	0.010559	0.0096285	0.272822
Retinal detachment with retinal break	GMV-Left VI Cerebellum	rs9474335	G	A	0.0984149	0.0202239	23.68	1.13729e-06	-0.0071533	0.0095337	0.453075
Retinal detachment with retinal break	GMV-Left VI Cerebellum	rs951762	C	A	0.106669	0.0207234	26.49	2.64296e-07	-0.0035823	0.0095526	0.707669
Retinal detachment with retinal break	GMV-Left VIIb Cerebellum	rs10824342	T	C	-0.102406	0.0201403	25.85	3.68392e-07	0.01527	0.0095867	0.111222
Retinal detachment with retinal break	GMV-Left VIIb Cerebellum	rs10863467	T	C	0.099678	0.0205903	23.44	1.29175e-06	-0.021005	0.0098516	0.0330065
Retinal detachment with retinal break	GMV-Left VIIb Cerebellum	rs10885409	C	T	0.0960092	0.020179	22.64	1.95637e-06	0.01766	0.0095923	0.0656296
Retinal detachment with retinal break	GMV-Left VIIb Cerebellum	rs115493740	A	G	0.178827	0.0317842	31.66	1.84124e-08	0.016309	0.018132	0.368417
Retinal detachment with retinal break	GMV-Left VIIb Cerebellum	rs11746417	G	A	-0.0969183	0.0204537	22.45	2.15382e-06	-0.012837	0.0098597	0.192952
Retinal detachment with retinal break	GMV-Left VIIb Cerebellum	rs12193446	G	A	-0.223689	0.0342196	42.73	6.28203e-11	-0.015141	0.01613	0.347896
Retinal detachment with retinal break	GMV-Left VIIb Cerebellum	rs1286750	C	A	0.10233	0.0221733	21.3	3.93061e-06	0.0034357	0.010658	0.747171
Retinal detachment with retinal break	GMV-Left VIIb Cerebellum	rs141924701	A	C	0.388695	0.0808786	23.1	1.54049e-06	-0.01305	0.047724	0.784513
Retinal detachment with retinal break	GMV-Left VIIb Cerebellum	rs145363116	A	C	0.296079	0.0622445	22.63	1.9678e-06	-0.055274	0.042636	0.19485
Retinal detachment with retinal break	GMV-Left VIIb Cerebellum	rs147619375	G	A	-0.198342	0.0423827	21.9	2.87177e-06	0.018024	0.029643	0.543163
Retinal detachment with retinal break	GMV-Left VIIb Cerebellum	rs1509848	T	C	0.0963821	0.0208153	21.44	3.65048e-06	0.00072259	0.00989	0.941757
Retinal detachment with retinal break	GMV-Left VIIb Cerebellum	rs16909740	A	G	-0.113784	0.0211714	28.88	7.68352e-08	-0.0062955	0.010788	0.5595
Retinal detachment with retinal break	GMV-Left VIIb Cerebellum	rs4627402	T	C	0.181786	0.0357443	25.86	3.6621e-07	-0.044667	0.011477	9.98389e-05
Retinal detachment with retinal break	GMV-Left VIIb Cerebellum	rs4641771	A	G	0.226683	0.0441095	26.41	2.76051e-07	-0.030436	0.029404	0.300628
Retinal detachment with retinal break	GMV-Left VIIb Cerebellum	rs4807945	G	A	-0.109946	0.0213843	26.43	2.72628e-07	0.00738	0.0097523	0.449211
Retinal detachment with retinal break	GMV-Left VIIb Cerebellum	rs4903200	T	G	0.11619	0.0225194	26.62	2.47526e-07	-0.0062819	0.010142	0.535649
Retinal detachment with retinal break	GMV-Left VIIb Cerebellum	rs7118363	G	A	-0.16451	0.0211735	60.37	7.87227e-15	-0.010937	0.009754	0.262198
Retinal detachment with retinal break	GMV-Left VIIb Cerebellum	rs7522701	C	T	-0.125027	0.0218869	32.63	1.11391e-08	0.024999	0.009986	0.0123084
Retinal detachment with retinal break	GMV-Left VIIb Cerebellum	rs9410305	A	G	0.101892	0.0203416	25.09	5.46991e-07	0.010343	0.0096286	0.282742
Retinal detachment with retinal break	GMV-Left VIIb Cerebellum	rs9474335	G	A	0.0984149	0.0202239	23.68	1.13729e-06	0.0036958	0.0095338	0.698281
Retinal detachment with retinal break	GMV-Left VIIb Cerebellum	rs951762	C	A	0.106669	0.0207234	26.49	2.64296e-07	-0.0091166	0.0095525	0.339907
Retinal detachment with retinal break	GMV-Left VIIIa Cerebellum	rs10824342	T	C	-0.102406	0.0201403	25.85	3.68392e-07	0.010148	0.009587	0.289828
Retinal detachment with retinal break	GMV-Left VIIIa Cerebellum	rs10863467	T	C	0.099678	0.0205903	23.44	1.29175e-06	-0.024963	0.0098512	0.011285
Retinal detachment with retinal break	GMV-Left VIIIa Cerebellum	rs10885409	C	T	0.0960092	0.020179	22.64	1.95637e-06	0.0034294	0.009593	0.720726
Retinal detachment with retinal break	GMV-Left VIIIa Cerebellum	rs115493740	A	G	0.178827	0.0317842	31.66	1.84124e-08	0.013301	0.018132	0.463244
Retinal detachment with retinal break	GMV-Left VIIIa Cerebellum	rs11746417	G	A	-0.0969183	0.0204537	22.45	2.15382e-06	-0.013365	0.0098596	0.175263
Retinal detachment with retinal break	GMV-Left VIIIa Cerebellum	rs12193446	G	A	-0.223689	0.0342196	42.73	6.28203e-11	-0.019382	0.01613	0.229514
Retinal detachment with retinal break	GMV-Left VIIIa Cerebellum	rs1286750	C	A	0.10233	0.0221733	21.3	3.93061e-06	0.012381	0.010657	0.245364
Retinal detachment with retinal break	GMV-Left VIIIa Cerebellum	rs141924701	A	C	0.388695	0.0808786	23.1	1.54049e-06	-0.02693	0.047723	0.572559
Retinal detachment with retinal break	GMV-Left VIIIa Cerebellum	rs145363116	A	C	0.296079	0.0622445	22.63	1.9678e-06	0.019264	0.042638	0.651403
Retinal detachment with retinal break	GMV-Left VIIIa Cerebellum	rs147619375	G	A	-0.198342	0.0423827	21.9	2.87177e-06	0.018995	0.029642	0.521663
Retinal detachment with retinal break	GMV-Left VIIIa Cerebellum	rs1509848	T	C	0.0963821	0.0208153	21.44	3.65048e-06	0.0037746	0.00989	0.702716
Retinal detachment with retinal break	GMV-Left VIIIa Cerebellum	rs16909740	A	G	-0.113784	0.0211714	28.88	7.68352e-08	-0.00254	0.010788	0.813857
Retinal detachment with retinal break	GMV-Left VIIIa Cerebellum	rs4627402	T	C	0.181786	0.0357443	25.86	3.6621e-07	-0.044712	0.011477	9.82426e-05
Retinal detachment with retinal break	GMV-Left VIIIa Cerebellum	rs4641771	A	G	0.226683	0.0441095	26.41	2.76051e-07	-0.022702	0.029404	0.440078
Retinal detachment with retinal break	GMV-Left VIIIa Cerebellum	rs4807945	G	A	-0.109946	0.0213843	26.43	2.72628e-07	0.0017856	0.0097524	0.854724
Retinal detachment with retinal break	GMV-Left VIIIa Cerebellum	rs4903200	T	G	0.11619	0.0225194	26.62	2.47526e-07	-0.004549	0.010142	0.653762
Retinal detachment with retinal break	GMV-Left VIIIa Cerebellum	rs7118363	G	A	-0.16451	0.0211735	60.37	7.87227e-15	-0.0097968	0.0097541	0.315203
Retinal detachment with retinal break	GMV-Left VIIIa Cerebellum	rs7522701	C	T	-0.125027	0.0218869	32.63	1.11391e-08	0.019463	0.0099866	0.0513216
Retinal detachment with retinal break	GMV-Left VIIIa Cerebellum	rs9410305	A	G	0.101892	0.0203416	25.09	5.46991e-07	-0.0036732	0.0096288	0.702846
Retinal detachment with retinal break	GMV-Left VIIIa Cerebellum	rs9474335	G	A	0.0984149	0.0202239	23.68	1.13729e-06	0.0056057	0.0095337	0.556545
Retinal detachment with retinal break	GMV-Left VIIIa Cerebellum	rs951762	C	A	0.106669	0.0207234	26.49	2.64296e-07	-0.015575	0.0095521	0.103001
Retinal detachment with retinal break	GMV-Left VIIIb Cerebellum	rs10824342	T	C	-0.102406	0.0201403	25.85	3.68392e-07	0.014037	0.0095868	0.14315
Retinal detachment with retinal break	GMV-Left VIIIb Cerebellum	rs10863467	T	C	0.099678	0.0205903	23.44	1.29175e-06	-0.022522	0.0098514	0.0222536
Retinal detachment with retinal break	GMV-Left VIIIb Cerebellum	rs10885409	C	T	0.0960092	0.020179	22.64	1.95637e-06	-0.010692	0.0095928	0.265057
Retinal detachment with retinal break	GMV-Left VIIIb Cerebellum	rs115493740	A	G	0.178827	0.0317842	31.66	1.84124e-08	-0.0045606	0.018132	0.801416
Retinal detachment with retinal break	GMV-Left VIIIb Cerebellum	rs11746417	G	A	-0.0969183	0.0204537	22.45	2.15382e-06	0.00059418	0.00986	0.951948
Retinal detachment with retinal break	GMV-Left VIIIb Cerebellum	rs12193446	G	A	-0.223689	0.0342196	42.73	6.28203e-11	0.0045355	0.01613	0.778574
Retinal detachment with retinal break	GMV-Left VIIIb Cerebellum	rs1286750	C	A	0.10233	0.0221733	21.3	3.93061e-06	0.0047326	0.010658	0.657007
Retinal detachment with retinal break	GMV-Left VIIIb Cerebellum	rs141924701	A	C	0.388695	0.0808786	23.1	1.54049e-06	0.018211	0.047724	0.702781
Retinal detachment with retinal break	GMV-Left VIIIb Cerebellum	rs145363116	A	C	0.296079	0.0622445	22.63	1.9678e-06	0.03606	0.042637	0.397704
Retinal detachment with retinal break	GMV-Left VIIIb Cerebellum	rs147619375	G	A	-0.198342	0.0423827	21.9	2.87177e-06	0.02806	0.029642	0.343851
Retinal detachment with retinal break	GMV-Left VIIIb Cerebellum	rs1509848	T	C	0.0963821	0.0208153	21.44	3.65048e-06	0.0068629	0.0098899	0.487731
Retinal detachment with retinal break	GMV-Left VIIIb Cerebellum	rs16909740	A	G	-0.113784	0.0211714	28.88	7.68352e-08	0.0011791	0.010788	0.912967
Retinal detachment with retinal break	GMV-Left VIIIb Cerebellum	rs4627402	T	C	0.181786	0.0357443	25.86	3.6621e-07	-0.027879	0.01148	0.0151705
Retinal detachment with retinal break	GMV-Left VIIIb Cerebellum	rs4641771	A	G	0.226683	0.0441095	26.41	2.76051e-07	0.0090656	0.029404	0.757844
Retinal detachment with retinal break	GMV-Left VIIIb Cerebellum	rs4807945	G	A	-0.109946	0.0213843	26.43	2.72628e-07	-0.010391	0.0097522	0.286662
Retinal detachment with retinal break	GMV-Left VIIIb Cerebellum	rs4903200	T	G	0.11619	0.0225194	26.62	2.47526e-07	0.0048342	0.010142	0.633607
Retinal detachment with retinal break	GMV-Left VIIIb Cerebellum	rs7118363	G	A	-0.16451	0.0211735	60.37	7.87227e-15	-0.0097016	0.0097541	0.319934
Retinal detachment with retinal break	GMV-Left VIIIb Cerebellum	rs7522701	C	T	-0.125027	0.0218869	32.63	1.11391e-08	0.0047453	0.0099874	0.634702
Retinal detachment with retinal break	GMV-Left VIIIb Cerebellum	rs9410305	A	G	0.101892	0.0203416	25.09	5.46991e-07	0.0007452	0.0096288	0.938311
Retinal detachment with retinal break	GMV-Left VIIIb Cerebellum	rs9474335	G	A	0.0984149	0.0202239	23.68	1.13729e-06	-0.0066914	0.0095337	0.48277
Retinal detachment with retinal break	GMV-Left VIIIb Cerebellum	rs951762	C	A	0.106669	0.0207234	26.49	2.64296e-07	-0.013307	0.0095522	0.16361
Retinal detachment with retinal break	GMV-Left X Cerebellum	rs10824342	T	C	-0.102406	0.0201403	25.85	3.68392e-07	-0.0098205	0.009587	0.305682
Retinal detachment with retinal break	GMV-Left X Cerebellum	rs10863467	T	C	0.099678	0.0205903	23.44	1.29175e-06	-0.0092718	0.0098524	0.346673
Retinal detachment with retinal break	GMV-Left X Cerebellum	rs10885409	C	T	0.0960092	0.020179	22.64	1.95637e-06	0.0013682	0.0095931	0.88659
Retinal detachment with retinal break	GMV-Left X Cerebellum	rs115493740	A	G	0.178827	0.0317842	31.66	1.84124e-08	0.0057205	0.018132	0.752402
Retinal detachment with retinal break	GMV-Left X Cerebellum	rs11746417	G	A	-0.0969183	0.0204537	22.45	2.15382e-06	0.0031199	0.00986	0.751692
Retinal detachment with retinal break	GMV-Left X Cerebellum	rs12193446	G	A	-0.223689	0.0342196	42.73	6.28203e-11	-0.011961	0.01613	0.458385
Retinal detachment with retinal break	GMV-Left X Cerebellum	rs1286750	C	A	0.10233	0.0221733	21.3	3.93061e-06	0.0099364	0.010657	0.351164
Retinal detachment with retinal break	GMV-Left X Cerebellum	rs141924701	A	C	0.388695	0.0808786	23.1	1.54049e-06	-0.026248	0.047723	0.582331
Retinal detachment with retinal break	GMV-Left X Cerebellum	rs145363116	A	C	0.296079	0.0622445	22.63	1.9678e-06	-0.081719	0.042634	0.0552841
Retinal detachment with retinal break	GMV-Left X Cerebellum	rs147619375	G	A	-0.198342	0.0423827	21.9	2.87177e-06	0.045398	0.029641	0.125641
Retinal detachment with retinal break	GMV-Left X Cerebellum	rs1509848	T	C	0.0963821	0.0208153	21.44	3.65048e-06	0.0073865	0.0098899	0.455156
Retinal detachment with retinal break	GMV-Left X Cerebellum	rs16909740	A	G	-0.113784	0.0211714	28.88	7.68352e-08	-0.0043519	0.010788	0.686641
Retinal detachment with retinal break	GMV-Left X Cerebellum	rs4627402	T	C	0.181786	0.0357443	25.86	3.6621e-07	-0.026825	0.01148	0.0194626
Retinal detachment with retinal break	GMV-Left X Cerebellum	rs4641771	A	G	0.226683	0.0441095	26.41	2.76051e-07	-0.022571	0.029404	0.442721
Retinal detachment with retinal break	GMV-Left X Cerebellum	rs4807945	G	A	-0.109946	0.0213843	26.43	2.72628e-07	-0.0048148	0.0097524	0.621527
Retinal detachment with retinal break	GMV-Left X Cerebellum	rs4903200	T	G	0.11619	0.0225194	26.62	2.47526e-07	-0.0014293	0.010142	0.887929
Retinal detachment with retinal break	GMV-Left X Cerebellum	rs7118363	G	A	-0.16451	0.0211735	60.37	7.87227e-15	-0.0026082	0.0097543	0.789169
Retinal detachment with retinal break	GMV-Left X Cerebellum	rs7522701	C	T	-0.125027	0.0218869	32.63	1.11391e-08	0.013793	0.009987	0.167259
Retinal detachment with retinal break	GMV-Left X Cerebellum	rs9410305	A	G	0.101892	0.0203416	25.09	5.46991e-07	-0.00045628	0.0096288	0.962206
Retinal detachment with retinal break	GMV-Left X Cerebellum	rs9474335	G	A	0.0984149	0.0202239	23.68	1.13729e-06	0.0017726	0.0095338	0.852503
Retinal detachment with retinal break	GMV-Left X Cerebellum	rs951762	C	A	0.106669	0.0207234	26.49	2.64296e-07	-0.011181	0.0095524	0.241824
Retinal detachment with retinal break	GMV-Right Amygdala	rs10824342	T	C	-0.102406	0.0201403	25.85	3.68392e-07	-0.0065395	0.0095871	0.495176
Retinal detachment with retinal break	GMV-Right Amygdala	rs10863467	T	C	0.099678	0.0205903	23.44	1.29175e-06	-0.01761	0.0098519	0.0738754
Retinal detachment with retinal break	GMV-Right Amygdala	rs10885409	C	T	0.0960092	0.020179	22.64	1.95637e-06	0.012372	0.0095927	0.197156
Retinal detachment with retinal break	GMV-Right Amygdala	rs115493740	A	G	0.178827	0.0317842	31.66	1.84124e-08	-0.010783	0.018132	0.552039
Retinal detachment with retinal break	GMV-Right Amygdala	rs11746417	G	A	-0.0969183	0.0204537	22.45	2.15382e-06	-0.0087019	0.0098599	0.377485
Retinal detachment with retinal break	GMV-Right Amygdala	rs12193446	G	A	-0.223689	0.0342196	42.73	6.28203e-11	-0.00049141	0.01613	0.975697
Retinal detachment with retinal break	GMV-Right Amygdala	rs1286750	C	A	0.10233	0.0221733	21.3	3.93061e-06	-0.00025581	0.010658	0.980851
Retinal detachment with retinal break	GMV-Right Amygdala	rs141924701	A	C	0.388695	0.0808786	23.1	1.54049e-06	-0.031942	0.047723	0.503304
Retinal detachment with retinal break	GMV-Right Amygdala	rs145363116	A	C	0.296079	0.0622445	22.63	1.9678e-06	-0.095551	0.042633	0.0250207
Retinal detachment with retinal break	GMV-Right Amygdala	rs147619375	G	A	-0.198342	0.0423827	21.9	2.87177e-06	0.030889	0.029642	0.297392
Retinal detachment with retinal break	GMV-Right Amygdala	rs1509848	T	C	0.0963821	0.0208153	21.44	3.65048e-06	0.0079019	0.0098899	0.424307
Retinal detachment with retinal break	GMV-Right Amygdala	rs16909740	A	G	-0.113784	0.0211714	28.88	7.68352e-08	0.0027319	0.010788	0.800083
Retinal detachment with retinal break	GMV-Right Amygdala	rs4627402	T	C	0.181786	0.0357443	25.86	3.6621e-07	-0.012623	0.011481	0.271575
Retinal detachment with retinal break	GMV-Right Amygdala	rs4641771	A	G	0.226683	0.0441095	26.41	2.76051e-07	-0.023641	0.029404	0.421405
Retinal detachment with retinal break	GMV-Right Amygdala	rs4807945	G	A	-0.109946	0.0213843	26.43	2.72628e-07	0.0013499	0.0097524	0.889912
Retinal detachment with retinal break	GMV-Right Amygdala	rs4903200	T	G	0.11619	0.0225194	26.62	2.47526e-07	-0.0056704	0.010142	0.57609
Retinal detachment with retinal break	GMV-Right Amygdala	rs7118363	G	A	-0.16451	0.0211735	60.37	7.87227e-15	-0.0075368	0.0097542	0.439724
Retinal detachment with retinal break	GMV-Right Amygdala	rs7522701	C	T	-0.125027	0.0218869	32.63	1.11391e-08	0.030185	0.0099853	0.00250669
Retinal detachment with retinal break	GMV-Right Amygdala	rs9410305	A	G	0.101892	0.0203416	25.09	5.46991e-07	-0.0091706	0.0096286	0.340895
Retinal detachment with retinal break	GMV-Right Amygdala	rs9474335	G	A	0.0984149	0.0202239	23.68	1.13729e-06	0.0016443	0.0095338	0.86307
Retinal detachment with retinal break	GMV-Right Amygdala	rs951762	C	A	0.106669	0.0207234	26.49	2.64296e-07	-0.0017269	0.0095526	0.856541
Retinal detachment with retinal break	GMV-Right Angular Gyrus	rs10824342	T	C	-0.102406	0.0201403	25.85	3.68392e-07	0.0079953	0.0095871	0.404315
Retinal detachment with retinal break	GMV-Right Angular Gyrus	rs10863467	T	C	0.099678	0.0205903	23.44	1.29175e-06	0.009489	0.0098524	0.335498
Retinal detachment with retinal break	GMV-Right Angular Gyrus	rs10885409	C	T	0.0960092	0.020179	22.64	1.95637e-06	0.0068793	0.0095929	0.473304
Retinal detachment with retinal break	GMV-Right Angular Gyrus	rs115493740	A	G	0.178827	0.0317842	31.66	1.84124e-08	0.026927	0.018132	0.137537
Retinal detachment with retinal break	GMV-Right Angular Gyrus	rs11746417	G	A	-0.0969183	0.0204537	22.45	2.15382e-06	-0.0065458	0.0098599	0.506769
Retinal detachment with retinal break	GMV-Right Angular Gyrus	rs12193446	G	A	-0.223689	0.0342196	42.73	6.28203e-11	-0.028869	0.016129	0.0734852
Retinal detachment with retinal break	GMV-Right Angular Gyrus	rs1286750	C	A	0.10233	0.0221733	21.3	3.93061e-06	0.0017085	0.010658	0.872642
Retinal detachment with retinal break	GMV-Right Angular Gyrus	rs141924701	A	C	0.388695	0.0808786	23.1	1.54049e-06	0.062813	0.047722	0.188109
Retinal detachment with retinal break	GMV-Right Angular Gyrus	rs145363116	A	C	0.296079	0.0622445	22.63	1.9678e-06	0.035374	0.042637	0.406752
Retinal detachment with retinal break	GMV-Right Angular Gyrus	rs147619375	G	A	-0.198342	0.0423827	21.9	2.87177e-06	-0.04571	0.029641	0.123061
Retinal detachment with retinal break	GMV-Right Angular Gyrus	rs1509848	T	C	0.0963821	0.0208153	21.44	3.65048e-06	-0.013001	0.0098896	0.18866
Retinal detachment with retinal break	GMV-Right Angular Gyrus	rs16909740	A	G	-0.113784	0.0211714	28.88	7.68352e-08	-0.019848	0.010787	0.0657809
Retinal detachment with retinal break	GMV-Right Angular Gyrus	rs4627402	T	C	0.181786	0.0357443	25.86	3.6621e-07	-0.025829	0.01148	0.0244625
Retinal detachment with retinal break	GMV-Right Angular Gyrus	rs4641771	A	G	0.226683	0.0441095	26.41	2.76051e-07	0.014184	0.029404	0.62955
Retinal detachment with retinal break	GMV-Right Angular Gyrus	rs4807945	G	A	-0.109946	0.0213843	26.43	2.72628e-07	0.012963	0.0097521	0.183764
Retinal detachment with retinal break	GMV-Right Angular Gyrus	rs4903200	T	G	0.11619	0.0225194	26.62	2.47526e-07	0.0058177	0.010142	0.566213
Retinal detachment with retinal break	GMV-Right Angular Gyrus	rs7118363	G	A	-0.16451	0.0211735	60.37	7.87227e-15	0.019636	0.0097534	0.0440961
Retinal detachment with retinal break	GMV-Right Angular Gyrus	rs7522701	C	T	-0.125027	0.0218869	32.63	1.11391e-08	0.010859	0.0099871	0.276904
Retinal detachment with retinal break	GMV-Right Angular Gyrus	rs9410305	A	G	0.101892	0.0203416	25.09	5.46991e-07	-0.0023034	0.0096288	0.810935
Retinal detachment with retinal break	GMV-Right Angular Gyrus	rs9474335	G	A	0.0984149	0.0202239	23.68	1.13729e-06	0.0048948	0.0095337	0.607659
Retinal detachment with retinal break	GMV-Right Angular Gyrus	rs951762	C	A	0.106669	0.0207234	26.49	2.64296e-07	-0.01357	0.0095522	0.155435
Retinal detachment with retinal break	GMV-Right Caudate	rs10824342	T	C	-0.102406	0.0201403	25.85	3.68392e-07	-0.0029873	0.0095872	0.755353
Retinal detachment with retinal break	GMV-Right Caudate	rs10863467	T	C	0.099678	0.0205903	23.44	1.29175e-06	-0.0043862	0.0098525	0.656191
Retinal detachment with retinal break	GMV-Right Caudate	rs10885409	C	T	0.0960092	0.020179	22.64	1.95637e-06	0.0070788	0.0095929	0.460575
Retinal detachment with retinal break	GMV-Right Caudate	rs115493740	A	G	0.178827	0.0317842	31.66	1.84124e-08	-1.84e-05	0.018132	0.99919
Retinal detachment with retinal break	GMV-Right Caudate	rs11746417	G	A	-0.0969183	0.0204537	22.45	2.15382e-06	0.000755	0.00986	0.938964
Retinal detachment with retinal break	GMV-Right Caudate	rs12193446	G	A	-0.223689	0.0342196	42.73	6.28203e-11	-0.011814	0.01613	0.463938
Retinal detachment with retinal break	GMV-Right Caudate	rs1286750	C	A	0.10233	0.0221733	21.3	3.93061e-06	-0.0091447	0.010657	0.390868
Retinal detachment with retinal break	GMV-Right Caudate	rs141924701	A	C	0.388695	0.0808786	23.1	1.54049e-06	-0.097305	0.047719	0.0414477
Retinal detachment with retinal break	GMV-Right Caudate	rs145363116	A	C	0.296079	0.0622445	22.63	1.9678e-06	-0.031307	0.042637	0.462796
Retinal detachment with retinal break	GMV-Right Caudate	rs147619375	G	A	-0.198342	0.0423827	21.9	2.87177e-06	0.02098	0.029642	0.479104
Retinal detachment with retinal break	GMV-Right Caudate	rs1509848	T	C	0.0963821	0.0208153	21.44	3.65048e-06	0.0039903	0.00989	0.68661
Retinal detachment with retinal break	GMV-Right Caudate	rs16909740	A	G	-0.113784	0.0211714	28.88	7.68352e-08	-0.0094195	0.010788	0.382569
Retinal detachment with retinal break	GMV-Right Caudate	rs4627402	T	C	0.181786	0.0357443	25.86	3.6621e-07	0.050206	0.011476	1.22152e-05
Retinal detachment with retinal break	GMV-Right Caudate	rs4641771	A	G	0.226683	0.0441095	26.41	2.76051e-07	0.01842	0.029404	0.531031
Retinal detachment with retinal break	GMV-Right Caudate	rs4807945	G	A	-0.109946	0.0213843	26.43	2.72628e-07	0.012712	0.0097521	0.192407
Retinal detachment with retinal break	GMV-Right Caudate	rs4903200	T	G	0.11619	0.0225194	26.62	2.47526e-07	-0.012019	0.010142	0.235961
Retinal detachment with retinal break	GMV-Right Caudate	rs7118363	G	A	-0.16451	0.0211735	60.37	7.87227e-15	-0.020429	0.0097533	0.0362243
Retinal detachment with retinal break	GMV-Right Caudate	rs7522701	C	T	-0.125027	0.0218869	32.63	1.11391e-08	0.022061	0.0099863	0.0271769
Retinal detachment with retinal break	GMV-Right Caudate	rs9410305	A	G	0.101892	0.0203416	25.09	5.46991e-07	-0.0047746	0.0096288	0.619998
Retinal detachment with retinal break	GMV-Right Caudate	rs9474335	G	A	0.0984149	0.0202239	23.68	1.13729e-06	0.0060785	0.0095337	0.523757
Retinal detachment with retinal break	GMV-Right Caudate	rs951762	C	A	0.106669	0.0207234	26.49	2.64296e-07	0.017706	0.0095519	0.0638117
Retinal detachment with retinal break	GMV-Right Central Opercular Cortex	rs10824342	T	C	-0.102406	0.0201403	25.85	3.68392e-07	0.0061821	0.0095872	0.519039
Retinal detachment with retinal break	GMV-Right Central Opercular Cortex	rs10863467	T	C	0.099678	0.0205903	23.44	1.29175e-06	-0.015606	0.009852	0.113204
Retinal detachment with retinal break	GMV-Right Central Opercular Cortex	rs10885409	C	T	0.0960092	0.020179	22.64	1.95637e-06	-0.012937	0.0095927	0.177464
Retinal detachment with retinal break	GMV-Right Central Opercular Cortex	rs115493740	A	G	0.178827	0.0317842	31.66	1.84124e-08	0.0013015	0.018132	0.942781
Retinal detachment with retinal break	GMV-Right Central Opercular Cortex	rs11746417	G	A	-0.0969183	0.0204537	22.45	2.15382e-06	-0.0084015	0.0098599	0.394176
Retinal detachment with retinal break	GMV-Right Central Opercular Cortex	rs12193446	G	A	-0.223689	0.0342196	42.73	6.28203e-11	0.0052939	0.01613	0.742763
Retinal detachment with retinal break	GMV-Right Central Opercular Cortex	rs1286750	C	A	0.10233	0.0221733	21.3	3.93061e-06	0.0041827	0.010658	0.69472
Retinal detachment with retinal break	GMV-Right Central Opercular Cortex	rs141924701	A	C	0.388695	0.0808786	23.1	1.54049e-06	0.029798	0.047723	0.532378
Retinal detachment with retinal break	GMV-Right Central Opercular Cortex	rs145363116	A	C	0.296079	0.0622445	22.63	1.9678e-06	0.0076892	0.042638	0.856888
Retinal detachment with retinal break	GMV-Right Central Opercular Cortex	rs147619375	G	A	-0.198342	0.0423827	21.9	2.87177e-06	-0.009169	0.029643	0.757077
Retinal detachment with retinal break	GMV-Right Central Opercular Cortex	rs1509848	T	C	0.0963821	0.0208153	21.44	3.65048e-06	0.00014566	0.00989	0.988249
Retinal detachment with retinal break	GMV-Right Central Opercular Cortex	rs16909740	A	G	-0.113784	0.0211714	28.88	7.68352e-08	0.019133	0.010787	0.0761202
Retinal detachment with retinal break	GMV-Right Central Opercular Cortex	rs4627402	T	C	0.181786	0.0357443	25.86	3.6621e-07	-0.029681	0.01148	0.00972971
Retinal detachment with retinal break	GMV-Right Central Opercular Cortex	rs4641771	A	G	0.226683	0.0441095	26.41	2.76051e-07	-0.013413	0.029404	0.648276
Retinal detachment with retinal break	GMV-Right Central Opercular Cortex	rs4807945	G	A	-0.109946	0.0213843	26.43	2.72628e-07	0.001869	0.0097524	0.848018
Retinal detachment with retinal break	GMV-Right Central Opercular Cortex	rs4903200	T	G	0.11619	0.0225194	26.62	2.47526e-07	0.021421	0.010141	0.0346657
Retinal detachment with retinal break	GMV-Right Central Opercular Cortex	rs7118363	G	A	-0.16451	0.0211735	60.37	7.87227e-15	0.0089121	0.0097541	0.360894
Retinal detachment with retinal break	GMV-Right Central Opercular Cortex	rs7522701	C	T	-0.125027	0.0218869	32.63	1.11391e-08	0.024315	0.0099861	0.0149039
Retinal detachment with retinal break	GMV-Right Central Opercular Cortex	rs9410305	A	G	0.101892	0.0203416	25.09	5.46991e-07	0.01197	0.0096285	0.213826
Retinal detachment with retinal break	GMV-Right Central Opercular Cortex	rs9474335	G	A	0.0984149	0.0202239	23.68	1.13729e-06	0.010658	0.0095335	0.263609
Retinal detachment with retinal break	GMV-Right Central Opercular Cortex	rs951762	C	A	0.106669	0.0207234	26.49	2.64296e-07	0.0046332	0.0095526	0.627668
Retinal detachment with retinal break	GMV-Right Cingulate Gyrus, anterior division	rs10824342	T	C	-0.102406	0.0201403	25.85	3.68392e-07	-0.0011764	0.0095872	0.902344
Retinal detachment with retinal break	GMV-Right Cingulate Gyrus, anterior division	rs10863467	T	C	0.099678	0.0205903	23.44	1.29175e-06	0.00024758	0.0098526	0.979952
Retinal detachment with retinal break	GMV-Right Cingulate Gyrus, anterior division	rs10885409	C	T	0.0960092	0.020179	22.64	1.95637e-06	-0.010518	0.0095928	0.272891
Retinal detachment with retinal break	GMV-Right Cingulate Gyrus, anterior division	rs115493740	A	G	0.178827	0.0317842	31.66	1.84124e-08	-0.0025826	0.018132	0.886739
Retinal detachment with retinal break	GMV-Right Cingulate Gyrus, anterior division	rs11746417	G	A	-0.0969183	0.0204537	22.45	2.15382e-06	0.015945	0.0098595	0.10585
Retinal detachment with retinal break	GMV-Right Cingulate Gyrus, anterior division	rs12193446	G	A	-0.223689	0.0342196	42.73	6.28203e-11	-0.016435	0.01613	0.308269
Retinal detachment with retinal break	GMV-Right Cingulate Gyrus, anterior division	rs1286750	C	A	0.10233	0.0221733	21.3	3.93061e-06	-0.0047634	0.010658	0.654923
Retinal detachment with retinal break	GMV-Right Cingulate Gyrus, anterior division	rs141924701	A	C	0.388695	0.0808786	23.1	1.54049e-06	0.058239	0.047722	0.222331
Retinal detachment with retinal break	GMV-Right Cingulate Gyrus, anterior division	rs145363116	A	C	0.296079	0.0622445	22.63	1.9678e-06	-0.039237	0.042637	0.357454
Retinal detachment with retinal break	GMV-Right Cingulate Gyrus, anterior division	rs147619375	G	A	-0.198342	0.0423827	21.9	2.87177e-06	-0.021453	0.029642	0.469235
Retinal detachment with retinal break	GMV-Right Cingulate Gyrus, anterior division	rs1509848	T	C	0.0963821	0.0208153	21.44	3.65048e-06	-0.006985	0.0098899	0.480021
Retinal detachment with retinal break	GMV-Right Cingulate Gyrus, anterior division	rs16909740	A	G	-0.113784	0.0211714	28.88	7.68352e-08	-0.0088582	0.010788	0.411566
Retinal detachment with retinal break	GMV-Right Cingulate Gyrus, anterior division	rs4627402	T	C	0.181786	0.0357443	25.86	3.6621e-07	-0.010129	0.011481	0.37765
Retinal detachment with retinal break	GMV-Right Cingulate Gyrus, anterior division	rs4641771	A	G	0.226683	0.0441095	26.41	2.76051e-07	0.010304	0.029404	0.726006
Retinal detachment with retinal break	GMV-Right Cingulate Gyrus, anterior division	rs4807945	G	A	-0.109946	0.0213843	26.43	2.72628e-07	0.0063791	0.0097523	0.51305
Retinal detachment with retinal break	GMV-Right Cingulate Gyrus, anterior division	rs4903200	T	G	0.11619	0.0225194	26.62	2.47526e-07	-0.0040309	0.010142	0.691035
Retinal detachment with retinal break	GMV-Right Cingulate Gyrus, anterior division	rs7118363	G	A	-0.16451	0.0211735	60.37	7.87227e-15	0.0017386	0.0097543	0.858539
Retinal detachment with retinal break	GMV-Right Cingulate Gyrus, anterior division	rs7522701	C	T	-0.125027	0.0218869	32.63	1.11391e-08	-0.023733	0.0099861	0.0174824
Retinal detachment with retinal break	GMV-Right Cingulate Gyrus, anterior division	rs9410305	A	G	0.101892	0.0203416	25.09	5.46991e-07	-0.016483	0.0096282	0.0869161
Retinal detachment with retinal break	GMV-Right Cingulate Gyrus, anterior division	rs9474335	G	A	0.0984149	0.0202239	23.68	1.13729e-06	0.011912	0.0095335	0.211514
Retinal detachment with retinal break	GMV-Right Cingulate Gyrus, anterior division	rs951762	C	A	0.106669	0.0207234	26.49	2.64296e-07	-0.0046746	0.0095526	0.624597
Retinal detachment with retinal break	GMV-Right Cingulate Gyrus, posterior division	rs10824342	T	C	-0.102406	0.0201403	25.85	3.68392e-07	0.0019753	0.0095872	0.836768
Retinal detachment with retinal break	GMV-Right Cingulate Gyrus, posterior division	rs10863467	T	C	0.099678	0.0205903	23.44	1.29175e-06	-0.008274	0.0098524	0.401033
Retinal detachment with retinal break	GMV-Right Cingulate Gyrus, posterior division	rs10885409	C	T	0.0960092	0.020179	22.64	1.95637e-06	-0.00033542	0.0095931	0.972109
Retinal detachment with retinal break	GMV-Right Cingulate Gyrus, posterior division	rs115493740	A	G	0.178827	0.0317842	31.66	1.84124e-08	0.0042635	0.018132	0.81411
Retinal detachment with retinal break	GMV-Right Cingulate Gyrus, posterior division	rs11746417	G	A	-0.0969183	0.0204537	22.45	2.15382e-06	-0.0069129	0.0098599	0.483237
Retinal detachment with retinal break	GMV-Right Cingulate Gyrus, posterior division	rs12193446	G	A	-0.223689	0.0342196	42.73	6.28203e-11	-0.017741	0.01613	0.271394
Retinal detachment with retinal break	GMV-Right Cingulate Gyrus, posterior division	rs1286750	C	A	0.10233	0.0221733	21.3	3.93061e-06	0.00038523	0.010658	0.971165
Retinal detachment with retinal break	GMV-Right Cingulate Gyrus, posterior division	rs141924701	A	C	0.388695	0.0808786	23.1	1.54049e-06	-0.030389	0.047723	0.524288
Retinal detachment with retinal break	GMV-Right Cingulate Gyrus, posterior division	rs145363116	A	C	0.296079	0.0622445	22.63	1.9678e-06	-0.0055259	0.042638	0.896883
Retinal detachment with retinal break	GMV-Right Cingulate Gyrus, posterior division	rs147619375	G	A	-0.198342	0.0423827	21.9	2.87177e-06	0.0038418	0.029643	0.896883
Retinal detachment with retinal break	GMV-Right Cingulate Gyrus, posterior division	rs1509848	T	C	0.0963821	0.0208153	21.44	3.65048e-06	-0.008538	0.0098899	0.387972
Retinal detachment with retinal break	GMV-Right Cingulate Gyrus, posterior division	rs16909740	A	G	-0.113784	0.0211714	28.88	7.68352e-08	-0.0037002	0.010788	0.731594
Retinal detachment with retinal break	GMV-Right Cingulate Gyrus, posterior division	rs4627402	T	C	0.181786	0.0357443	25.86	3.6621e-07	-0.016731	0.011481	0.145047
Retinal detachment with retinal break	GMV-Right Cingulate Gyrus, posterior division	rs4641771	A	G	0.226683	0.0441095	26.41	2.76051e-07	-0.035069	0.029403	0.233002
Retinal detachment with retinal break	GMV-Right Cingulate Gyrus, posterior division	rs4807945	G	A	-0.109946	0.0213843	26.43	2.72628e-07	1.7966e-05	0.0097524	0.99853
Retinal detachment with retinal break	GMV-Right Cingulate Gyrus, posterior division	rs4903200	T	G	0.11619	0.0225194	26.62	2.47526e-07	0.0069175	0.010142	0.495199
Retinal detachment with retinal break	GMV-Right Cingulate Gyrus, posterior division	rs7118363	G	A	-0.16451	0.0211735	60.37	7.87227e-15	0.026394	0.0097527	0.00680769
Retinal detachment with retinal break	GMV-Right Cingulate Gyrus, posterior division	rs7522701	C	T	-0.125027	0.0218869	32.63	1.11391e-08	0.012071	0.0099871	0.226814
Retinal detachment with retinal break	GMV-Right Cingulate Gyrus, posterior division	rs9410305	A	G	0.101892	0.0203416	25.09	5.46991e-07	-0.0018232	0.0096288	0.849818
Retinal detachment with retinal break	GMV-Right Cingulate Gyrus, posterior division	rs9474335	G	A	0.0984149	0.0202239	23.68	1.13729e-06	0.0029762	0.0095338	0.754918
Retinal detachment with retinal break	GMV-Right Cingulate Gyrus, posterior division	rs951762	C	A	0.106669	0.0207234	26.49	2.64296e-07	-0.0071084	0.0095525	0.456804
Retinal detachment with retinal break	GMV-Right Crus I Cerebellum	rs10824342	T	C	-0.102406	0.0201403	25.85	3.68392e-07	0.0039619	0.0095872	0.679438
Retinal detachment with retinal break	GMV-Right Crus I Cerebellum	rs10863467	T	C	0.099678	0.0205903	23.44	1.29175e-06	-0.034443	0.0098499	0.000471846
Retinal detachment with retinal break	GMV-Right Crus I Cerebellum	rs10885409	C	T	0.0960092	0.020179	22.64	1.95637e-06	0.001573	0.0095931	0.869753
Retinal detachment with retinal break	GMV-Right Crus I Cerebellum	rs115493740	A	G	0.178827	0.0317842	31.66	1.84124e-08	0.0065398	0.018132	0.718356
Retinal detachment with retinal break	GMV-Right Crus I Cerebellum	rs11746417	G	A	-0.0969183	0.0204537	22.45	2.15382e-06	0.0028489	0.00986	0.772627
Retinal detachment with retinal break	GMV-Right Crus I Cerebellum	rs12193446	G	A	-0.223689	0.0342196	42.73	6.28203e-11	0.0095304	0.01613	0.554638
Retinal detachment with retinal break	GMV-Right Crus I Cerebellum	rs1286750	C	A	0.10233	0.0221733	21.3	3.93061e-06	-0.0034175	0.010658	0.748462
Retinal detachment with retinal break	GMV-Right Crus I Cerebellum	rs141924701	A	C	0.388695	0.0808786	23.1	1.54049e-06	-0.042265	0.047723	0.375829
Retinal detachment with retinal break	GMV-Right Crus I Cerebellum	rs145363116	A	C	0.296079	0.0622445	22.63	1.9678e-06	-0.058678	0.042636	0.168752
Retinal detachment with retinal break	GMV-Right Crus I Cerebellum	rs147619375	G	A	-0.198342	0.0423827	21.9	2.87177e-06	0.035191	0.029642	0.235164
Retinal detachment with retinal break	GMV-Right Crus I Cerebellum	rs1509848	T	C	0.0963821	0.0208153	21.44	3.65048e-06	-0.0034795	0.00989	0.72497
Retinal detachment with retinal break	GMV-Right Crus I Cerebellum	rs16909740	A	G	-0.113784	0.0211714	28.88	7.68352e-08	0.0022935	0.010788	0.831641
Retinal detachment with retinal break	GMV-Right Crus I Cerebellum	rs4627402	T	C	0.181786	0.0357443	25.86	3.6621e-07	-0.0091436	0.011481	0.425814
Retinal detachment with retinal break	GMV-Right Crus I Cerebellum	rs4641771	A	G	0.226683	0.0441095	26.41	2.76051e-07	0.013363	0.029404	0.649501
Retinal detachment with retinal break	GMV-Right Crus I Cerebellum	rs4807945	G	A	-0.109946	0.0213843	26.43	2.72628e-07	0.015532	0.0097519	0.111242
Retinal detachment with retinal break	GMV-Right Crus I Cerebellum	rs4903200	T	G	0.11619	0.0225194	26.62	2.47526e-07	-0.0053941	0.010142	0.594826
Retinal detachment with retinal break	GMV-Right Crus I Cerebellum	rs7118363	G	A	-0.16451	0.0211735	60.37	7.87227e-15	-0.0040977	0.0097543	0.674419
Retinal detachment with retinal break	GMV-Right Crus I Cerebellum	rs7522701	C	T	-0.125027	0.0218869	32.63	1.11391e-08	0.010589	0.0099872	0.289021
Retinal detachment with retinal break	GMV-Right Crus I Cerebellum	rs9410305	A	G	0.101892	0.0203416	25.09	5.46991e-07	0.0070815	0.0096287	0.462072
Retinal detachment with retinal break	GMV-Right Crus I Cerebellum	rs9474335	G	A	0.0984149	0.0202239	23.68	1.13729e-06	-0.021813	0.0095327	0.0221309
Retinal detachment with retinal break	GMV-Right Crus I Cerebellum	rs951762	C	A	0.106669	0.0207234	26.49	2.64296e-07	-0.0018068	0.0095526	0.849983
Retinal detachment with retinal break	GMV-Right Crus II Cerebellum	rs10824342	T	C	-0.102406	0.0201403	25.85	3.68392e-07	0.009712	0.009587	0.31105
Retinal detachment with retinal break	GMV-Right Crus II Cerebellum	rs10863467	T	C	0.099678	0.0205903	23.44	1.29175e-06	-0.02266	0.0098514	0.0214487
Retinal detachment with retinal break	GMV-Right Crus II Cerebellum	rs10885409	C	T	0.0960092	0.020179	22.64	1.95637e-06	0.015534	0.0095925	0.105371
Retinal detachment with retinal break	GMV-Right Crus II Cerebellum	rs115493740	A	G	0.178827	0.0317842	31.66	1.84124e-08	0.014255	0.018132	0.431768
Retinal detachment with retinal break	GMV-Right Crus II Cerebellum	rs11746417	G	A	-0.0969183	0.0204537	22.45	2.15382e-06	0.0016317	0.00986	0.868564
Retinal detachment with retinal break	GMV-Right Crus II Cerebellum	rs12193446	G	A	-0.223689	0.0342196	42.73	6.28203e-11	-0.011069	0.01613	0.492561
Retinal detachment with retinal break	GMV-Right Crus II Cerebellum	rs1286750	C	A	0.10233	0.0221733	21.3	3.93061e-06	-0.005257	0.010658	0.621828
Retinal detachment with retinal break	GMV-Right Crus II Cerebellum	rs141924701	A	C	0.388695	0.0808786	23.1	1.54049e-06	-0.056288	0.047722	0.238215
Retinal detachment with retinal break	GMV-Right Crus II Cerebellum	rs145363116	A	C	0.296079	0.0622445	22.63	1.9678e-06	-0.069008	0.042635	0.105558
Retinal detachment with retinal break	GMV-Right Crus II Cerebellum	rs147619375	G	A	-0.198342	0.0423827	21.9	2.87177e-06	0.046214	0.029641	0.118987
Retinal detachment with retinal break	GMV-Right Crus II Cerebellum	rs1509848	T	C	0.0963821	0.0208153	21.44	3.65048e-06	0.0019545	0.00989	0.843344
Retinal detachment with retinal break	GMV-Right Crus II Cerebellum	rs16909740	A	G	-0.113784	0.0211714	28.88	7.68352e-08	0.0030157	0.010788	0.77983
Retinal detachment with retinal break	GMV-Right Crus II Cerebellum	rs4627402	T	C	0.181786	0.0357443	25.86	3.6621e-07	-0.059101	0.011474	2.61758e-07
Retinal detachment with retinal break	GMV-Right Crus II Cerebellum	rs4641771	A	G	0.226683	0.0441095	26.41	2.76051e-07	-0.026776	0.029404	0.362493
Retinal detachment with retinal break	GMV-Right Crus II Cerebellum	rs4807945	G	A	-0.109946	0.0213843	26.43	2.72628e-07	0.012408	0.0097521	0.203273
Retinal detachment with retinal break	GMV-Right Crus II Cerebellum	rs4903200	T	G	0.11619	0.0225194	26.62	2.47526e-07	-0.01487	0.010141	0.142584
Retinal detachment with retinal break	GMV-Right Crus II Cerebellum	rs7118363	G	A	-0.16451	0.0211735	60.37	7.87227e-15	-0.011526	0.009754	0.237334
Retinal detachment with retinal break	GMV-Right Crus II Cerebellum	rs7522701	C	T	-0.125027	0.0218869	32.63	1.11391e-08	0.022312	0.0099863	0.0254742
Retinal detachment with retinal break	GMV-Right Crus II Cerebellum	rs9410305	A	G	0.101892	0.0203416	25.09	5.46991e-07	0.011307	0.0096285	0.240276
Retinal detachment with retinal break	GMV-Right Crus II Cerebellum	rs9474335	G	A	0.0984149	0.0202239	23.68	1.13729e-06	-0.017928	0.009533	0.0600344
Retinal detachment with retinal break	GMV-Right Crus II Cerebellum	rs951762	C	A	0.106669	0.0207234	26.49	2.64296e-07	-0.01088	0.0095524	0.254736
Retinal detachment with retinal break	GMV-Right Cuneal Cortex	rs10824342	T	C	-0.102406	0.0201403	25.85	3.68392e-07	-0.00046119	0.0095872	0.961632
Retinal detachment with retinal break	GMV-Right Cuneal Cortex	rs10863467	T	C	0.099678	0.0205903	23.44	1.29175e-06	-0.0026597	0.0098526	0.787209
Retinal detachment with retinal break	GMV-Right Cuneal Cortex	rs10885409	C	T	0.0960092	0.020179	22.64	1.95637e-06	0.022003	0.0095919	0.0218022
Retinal detachment with retinal break	GMV-Right Cuneal Cortex	rs115493740	A	G	0.178827	0.0317842	31.66	1.84124e-08	-0.025396	0.018132	0.161332
Retinal detachment with retinal break	GMV-Right Cuneal Cortex	rs11746417	G	A	-0.0969183	0.0204537	22.45	2.15382e-06	0.0018327	0.00986	0.852546
Retinal detachment with retinal break	GMV-Right Cuneal Cortex	rs12193446	G	A	-0.223689	0.0342196	42.73	6.28203e-11	-0.023541	0.01613	0.144438
Retinal detachment with retinal break	GMV-Right Cuneal Cortex	rs1286750	C	A	0.10233	0.0221733	21.3	3.93061e-06	0.00077323	0.010658	0.942163
Retinal detachment with retinal break	GMV-Right Cuneal Cortex	rs141924701	A	C	0.388695	0.0808786	23.1	1.54049e-06	-0.013733	0.047724	0.773535
Retinal detachment with retinal break	GMV-Right Cuneal Cortex	rs145363116	A	C	0.296079	0.0622445	22.63	1.9678e-06	-0.043259	0.042637	0.31032
Retinal detachment with retinal break	GMV-Right Cuneal Cortex	rs147619375	G	A	-0.198342	0.0423827	21.9	2.87177e-06	-0.0044919	0.029643	0.879555
Retinal detachment with retinal break	GMV-Right Cuneal Cortex	rs1509848	T	C	0.0963821	0.0208153	21.44	3.65048e-06	-0.0011863	0.00989	0.904526
Retinal detachment with retinal break	GMV-Right Cuneal Cortex	rs16909740	A	G	-0.113784	0.0211714	28.88	7.68352e-08	0.019846	0.010787	0.0657961
Retinal detachment with retinal break	GMV-Right Cuneal Cortex	rs4627402	T	C	0.181786	0.0357443	25.86	3.6621e-07	-0.03334	0.011479	0.00368383
Retinal detachment with retinal break	GMV-Right Cuneal Cortex	rs4641771	A	G	0.226683	0.0441095	26.41	2.76051e-07	-0.034084	0.029403	0.246394
Retinal detachment with retinal break	GMV-Right Cuneal Cortex	rs4807945	G	A	-0.109946	0.0213843	26.43	2.72628e-07	-0.010875	0.0097522	0.26482
Retinal detachment with retinal break	GMV-Right Cuneal Cortex	rs4903200	T	G	0.11619	0.0225194	26.62	2.47526e-07	-0.014618	0.010141	0.149489
Retinal detachment with retinal break	GMV-Right Cuneal Cortex	rs7118363	G	A	-0.16451	0.0211735	60.37	7.87227e-15	0.0094843	0.0097541	0.330895
Retinal detachment with retinal break	GMV-Right Cuneal Cortex	rs7522701	C	T	-0.125027	0.0218869	32.63	1.11391e-08	0.0061926	0.0099873	0.535229
Retinal detachment with retinal break	GMV-Right Cuneal Cortex	rs9410305	A	G	0.101892	0.0203416	25.09	5.46991e-07	0.0048849	0.0096287	0.611928
Retinal detachment with retinal break	GMV-Right Cuneal Cortex	rs9474335	G	A	0.0984149	0.0202239	23.68	1.13729e-06	-0.0029944	0.0095338	0.75346
Retinal detachment with retinal break	GMV-Right Cuneal Cortex	rs951762	C	A	0.106669	0.0207234	26.49	2.64296e-07	-0.0048016	0.0095526	0.615219
Retinal detachment with retinal break	GMV-Right Frontal Medial Cortex	rs10824342	T	C	-0.102406	0.0201403	25.85	3.68392e-07	0.015686	0.0095867	0.101812
Retinal detachment with retinal break	GMV-Right Frontal Medial Cortex	rs10863467	T	C	0.099678	0.0205903	23.44	1.29175e-06	-0.015417	0.009852	0.117625
Retinal detachment with retinal break	GMV-Right Frontal Medial Cortex	rs10885409	C	T	0.0960092	0.020179	22.64	1.95637e-06	0.011744	0.0095927	0.220856
Retinal detachment with retinal break	GMV-Right Frontal Medial Cortex	rs115493740	A	G	0.178827	0.0317842	31.66	1.84124e-08	0.013046	0.018132	0.471857
Retinal detachment with retinal break	GMV-Right Frontal Medial Cortex	rs11746417	G	A	-0.0969183	0.0204537	22.45	2.15382e-06	-0.0091969	0.0098598	0.350954
Retinal detachment with retinal break	GMV-Right Frontal Medial Cortex	rs12193446	G	A	-0.223689	0.0342196	42.73	6.28203e-11	0.0042815	0.01613	0.790679
Retinal detachment with retinal break	GMV-Right Frontal Medial Cortex	rs1286750	C	A	0.10233	0.0221733	21.3	3.93061e-06	0.0061396	0.010657	0.56456
Retinal detachment with retinal break	GMV-Right Frontal Medial Cortex	rs141924701	A	C	0.388695	0.0808786	23.1	1.54049e-06	-0.027575	0.047723	0.563391
Retinal detachment with retinal break	GMV-Right Frontal Medial Cortex	rs145363116	A	C	0.296079	0.0622445	22.63	1.9678e-06	0.0018782	0.042638	0.964864
Retinal detachment with retinal break	GMV-Right Frontal Medial Cortex	rs147619375	G	A	-0.198342	0.0423827	21.9	2.87177e-06	-0.05502	0.02964	0.0634308
Retinal detachment with retinal break	GMV-Right Frontal Medial Cortex	rs1509848	T	C	0.0963821	0.0208153	21.44	3.65048e-06	0.0017275	0.00989	0.861343
Retinal detachment with retinal break	GMV-Right Frontal Medial Cortex	rs16909740	A	G	-0.113784	0.0211714	28.88	7.68352e-08	0.0095941	0.010787	0.373809
Retinal detachment with retinal break	GMV-Right Frontal Medial Cortex	rs4627402	T	C	0.181786	0.0357443	25.86	3.6621e-07	0.021458	0.01148	0.0616311
Retinal detachment with retinal break	GMV-Right Frontal Medial Cortex	rs4641771	A	G	0.226683	0.0441095	26.41	2.76051e-07	-0.01873	0.029404	0.524143
Retinal detachment with retinal break	GMV-Right Frontal Medial Cortex	rs4807945	G	A	-0.109946	0.0213843	26.43	2.72628e-07	-0.00095826	0.0097524	0.921728
Retinal detachment with retinal break	GMV-Right Frontal Medial Cortex	rs4903200	T	G	0.11619	0.0225194	26.62	2.47526e-07	-0.00013313	0.010142	0.989526
Retinal detachment with retinal break	GMV-Right Frontal Medial Cortex	rs7118363	G	A	-0.16451	0.0211735	60.37	7.87227e-15	-0.01127	0.009754	0.247925
Retinal detachment with retinal break	GMV-Right Frontal Medial Cortex	rs7522701	C	T	-0.125027	0.0218869	32.63	1.11391e-08	-0.006951	0.0099873	0.486441
Retinal detachment with retinal break	GMV-Right Frontal Medial Cortex	rs9410305	A	G	0.101892	0.0203416	25.09	5.46991e-07	0.012177	0.0096285	0.206006
Retinal detachment with retinal break	GMV-Right Frontal Medial Cortex	rs9474335	G	A	0.0984149	0.0202239	23.68	1.13729e-06	0.0031258	0.0095338	0.743019
Retinal detachment with retinal break	GMV-Right Frontal Medial Cortex	rs951762	C	A	0.106669	0.0207234	26.49	2.64296e-07	-0.011731	0.0095523	0.219417
Retinal detachment with retinal break	GMV-Right Frontal Operculum Cortex	rs10824342	T	C	-0.102406	0.0201403	25.85	3.68392e-07	0.015926	0.0095866	0.0966941
Retinal detachment with retinal break	GMV-Right Frontal Operculum Cortex	rs10863467	T	C	0.099678	0.0205903	23.44	1.29175e-06	-0.0063015	0.0098525	0.522456
Retinal detachment with retinal break	GMV-Right Frontal Operculum Cortex	rs10885409	C	T	0.0960092	0.020179	22.64	1.95637e-06	0.024532	0.0095916	0.0105439
Retinal detachment with retinal break	GMV-Right Frontal Operculum Cortex	rs115493740	A	G	0.178827	0.0317842	31.66	1.84124e-08	-0.0071528	0.018132	0.693234
Retinal detachment with retinal break	GMV-Right Frontal Operculum Cortex	rs11746417	G	A	-0.0969183	0.0204537	22.45	2.15382e-06	0.0095725	0.0098598	0.331635
Retinal detachment with retinal break	GMV-Right Frontal Operculum Cortex	rs12193446	G	A	-0.223689	0.0342196	42.73	6.28203e-11	-0.037804	0.016128	0.0190897
Retinal detachment with retinal break	GMV-Right Frontal Operculum Cortex	rs1286750	C	A	0.10233	0.0221733	21.3	3.93061e-06	-0.0035533	0.010658	0.738839
Retinal detachment with retinal break	GMV-Right Frontal Operculum Cortex	rs141924701	A	C	0.388695	0.0808786	23.1	1.54049e-06	-0.020409	0.047724	0.668914
Retinal detachment with retinal break	GMV-Right Frontal Operculum Cortex	rs145363116	A	C	0.296079	0.0622445	22.63	1.9678e-06	-0.01756	0.042638	0.680472
Retinal detachment with retinal break	GMV-Right Frontal Operculum Cortex	rs147619375	G	A	-0.198342	0.0423827	21.9	2.87177e-06	-0.024276	0.029642	0.412819
Retinal detachment with retinal break	GMV-Right Frontal Operculum Cortex	rs1509848	T	C	0.0963821	0.0208153	21.44	3.65048e-06	-0.010382	0.0098898	0.293826
Retinal detachment with retinal break	GMV-Right Frontal Operculum Cortex	rs16909740	A	G	-0.113784	0.0211714	28.88	7.68352e-08	0.0028276	0.010788	0.793232
Retinal detachment with retinal break	GMV-Right Frontal Operculum Cortex	rs4627402	T	C	0.181786	0.0357443	25.86	3.6621e-07	-0.015333	0.011481	0.181731
Retinal detachment with retinal break	GMV-Right Frontal Operculum Cortex	rs4641771	A	G	0.226683	0.0441095	26.41	2.76051e-07	-0.024086	0.029404	0.412715
Retinal detachment with retinal break	GMV-Right Frontal Operculum Cortex	rs4807945	G	A	-0.109946	0.0213843	26.43	2.72628e-07	-0.0036943	0.0097524	0.704823
Retinal detachment with retinal break	GMV-Right Frontal Operculum Cortex	rs4903200	T	G	0.11619	0.0225194	26.62	2.47526e-07	0.027583	0.01014	0.0065298
Retinal detachment with retinal break	GMV-Right Frontal Operculum Cortex	rs7118363	G	A	-0.16451	0.0211735	60.37	7.87227e-15	0.012289	0.0097539	0.207711
Retinal detachment with retinal break	GMV-Right Frontal Operculum Cortex	rs7522701	C	T	-0.125027	0.0218869	32.63	1.11391e-08	0.0019093	0.0099874	0.848397
Retinal detachment with retinal break	GMV-Right Frontal Operculum Cortex	rs9410305	A	G	0.101892	0.0203416	25.09	5.46991e-07	0.0092903	0.0096286	0.334619
Retinal detachment with retinal break	GMV-Right Frontal Operculum Cortex	rs9474335	G	A	0.0984149	0.0202239	23.68	1.13729e-06	-0.011574	0.0095335	0.224745
Retinal detachment with retinal break	GMV-Right Frontal Operculum Cortex	rs951762	C	A	0.106669	0.0207234	26.49	2.64296e-07	0.0040228	0.0095526	0.673674
Retinal detachment with retinal break	GMV-Right Frontal Orbital Cortex	rs10824342	T	C	-0.102406	0.0201403	25.85	3.68392e-07	0.00046114	0.0095872	0.961637
Retinal detachment with retinal break	GMV-Right Frontal Orbital Cortex	rs10863467	T	C	0.099678	0.0205903	23.44	1.29175e-06	0.010684	0.0098523	0.278176
Retinal detachment with retinal break	GMV-Right Frontal Orbital Cortex	rs10885409	C	T	0.0960092	0.020179	22.64	1.95637e-06	0.018576	0.0095922	0.052808
Retinal detachment with retinal break	GMV-Right Frontal Orbital Cortex	rs115493740	A	G	0.178827	0.0317842	31.66	1.84124e-08	-0.0088751	0.018132	0.624525
Retinal detachment with retinal break	GMV-Right Frontal Orbital Cortex	rs11746417	G	A	-0.0969183	0.0204537	22.45	2.15382e-06	0.00057296	0.00986	0.953661
Retinal detachment with retinal break	GMV-Right Frontal Orbital Cortex	rs12193446	G	A	-0.223689	0.0342196	42.73	6.28203e-11	-0.026533	0.01613	0.099977
Retinal detachment with retinal break	GMV-Right Frontal Orbital Cortex	rs1286750	C	A	0.10233	0.0221733	21.3	3.93061e-06	-0.016256	0.010657	0.127186
Retinal detachment with retinal break	GMV-Right Frontal Orbital Cortex	rs141924701	A	C	0.388695	0.0808786	23.1	1.54049e-06	-0.044561	0.047723	0.350445
Retinal detachment with retinal break	GMV-Right Frontal Orbital Cortex	rs145363116	A	C	0.296079	0.0622445	22.63	1.9678e-06	0.0019444	0.042638	0.963627
Retinal detachment with retinal break	GMV-Right Frontal Orbital Cortex	rs147619375	G	A	-0.198342	0.0423827	21.9	2.87177e-06	0.034306	0.029642	0.24715
Retinal detachment with retinal break	GMV-Right Frontal Orbital Cortex	rs1509848	T	C	0.0963821	0.0208153	21.44	3.65048e-06	0.017181	0.0098893	0.0823569
Retinal detachment with retinal break	GMV-Right Frontal Orbital Cortex	rs16909740	A	G	-0.113784	0.0211714	28.88	7.68352e-08	-0.0050476	0.010788	0.639853
Retinal detachment with retinal break	GMV-Right Frontal Orbital Cortex	rs4627402	T	C	0.181786	0.0357443	25.86	3.6621e-07	0.0052258	0.011481	0.648993
Retinal detachment with retinal break	GMV-Right Frontal Orbital Cortex	rs4641771	A	G	0.226683	0.0441095	26.41	2.76051e-07	0.013703	0.029404	0.64121
Retinal detachment with retinal break	GMV-Right Frontal Orbital Cortex	rs4807945	G	A	-0.109946	0.0213843	26.43	2.72628e-07	0.0016088	0.0097524	0.868974
Retinal detachment with retinal break	GMV-Right Frontal Orbital Cortex	rs4903200	T	G	0.11619	0.0225194	26.62	2.47526e-07	0.013023	0.010141	0.199095
Retinal detachment with retinal break	GMV-Right Frontal Orbital Cortex	rs7118363	G	A	-0.16451	0.0211735	60.37	7.87227e-15	-0.014169	0.0097538	0.146325
Retinal detachment with retinal break	GMV-Right Frontal Orbital Cortex	rs7522701	C	T	-0.125027	0.0218869	32.63	1.11391e-08	0.020543	0.0099865	0.0396917
Retinal detachment with retinal break	GMV-Right Frontal Orbital Cortex	rs9410305	A	G	0.101892	0.0203416	25.09	5.46991e-07	0.010118	0.0096286	0.293366
Retinal detachment with retinal break	GMV-Right Frontal Orbital Cortex	rs9474335	G	A	0.0984149	0.0202239	23.68	1.13729e-06	-0.00058542	0.0095338	0.951036
Retinal detachment with retinal break	GMV-Right Frontal Orbital Cortex	rs951762	C	A	0.106669	0.0207234	26.49	2.64296e-07	0.0016149	0.0095526	0.865753
Retinal detachment with retinal break	GMV-Right Frontal Pole	rs10824342	T	C	-0.102406	0.0201403	25.85	3.68392e-07	0.0060024	0.0095872	0.531264
Retinal detachment with retinal break	GMV-Right Frontal Pole	rs10863467	T	C	0.099678	0.0205903	23.44	1.29175e-06	-0.012668	0.0098522	0.198513
Retinal detachment with retinal break	GMV-Right Frontal Pole	rs10885409	C	T	0.0960092	0.020179	22.64	1.95637e-06	0.00019069	0.0095931	0.984141
Retinal detachment with retinal break	GMV-Right Frontal Pole	rs115493740	A	G	0.178827	0.0317842	31.66	1.84124e-08	-0.0095008	0.018132	0.600302
Retinal detachment with retinal break	GMV-Right Frontal Pole	rs11746417	G	A	-0.0969183	0.0204537	22.45	2.15382e-06	0.0049595	0.00986	0.614979
Retinal detachment with retinal break	GMV-Right Frontal Pole	rs12193446	G	A	-0.223689	0.0342196	42.73	6.28203e-11	-0.021354	0.01613	0.185554
Retinal detachment with retinal break	GMV-Right Frontal Pole	rs1286750	C	A	0.10233	0.0221733	21.3	3.93061e-06	-0.00384	0.010658	0.718621
Retinal detachment with retinal break	GMV-Right Frontal Pole	rs141924701	A	C	0.388695	0.0808786	23.1	1.54049e-06	-0.026333	0.047723	0.581099
Retinal detachment with retinal break	GMV-Right Frontal Pole	rs145363116	A	C	0.296079	0.0622445	22.63	1.9678e-06	0.011313	0.042638	0.79077
Retinal detachment with retinal break	GMV-Right Frontal Pole	rs147619375	G	A	-0.198342	0.0423827	21.9	2.87177e-06	0.00082808	0.029643	0.977714
Retinal detachment with retinal break	GMV-Right Frontal Pole	rs1509848	T	C	0.0963821	0.0208153	21.44	3.65048e-06	0.0002645	0.00989	0.978664
Retinal detachment with retinal break	GMV-Right Frontal Pole	rs16909740	A	G	-0.113784	0.0211714	28.88	7.68352e-08	0.015499	0.010787	0.150793
Retinal detachment with retinal break	GMV-Right Frontal Pole	rs4627402	T	C	0.181786	0.0357443	25.86	3.6621e-07	0.0091168	0.011481	0.427169
Retinal detachment with retinal break	GMV-Right Frontal Pole	rs4641771	A	G	0.226683	0.0441095	26.41	2.76051e-07	0.0018263	0.029404	0.950476
Retinal detachment with retinal break	GMV-Right Frontal Pole	rs4807945	G	A	-0.109946	0.0213843	26.43	2.72628e-07	-0.00010317	0.0097524	0.991559
Retinal detachment with retinal break	GMV-Right Frontal Pole	rs4903200	T	G	0.11619	0.0225194	26.62	2.47526e-07	0.0071967	0.010142	0.477947
Retinal detachment with retinal break	GMV-Right Frontal Pole	rs7118363	G	A	-0.16451	0.0211735	60.37	7.87227e-15	-0.0015962	0.0097543	0.870012
Retinal detachment with retinal break	GMV-Right Frontal Pole	rs7522701	C	T	-0.125027	0.0218869	32.63	1.11391e-08	0.010604	0.0099872	0.28835
Retinal detachment with retinal break	GMV-Right Frontal Pole	rs9410305	A	G	0.101892	0.0203416	25.09	5.46991e-07	-0.0041891	0.0096288	0.663514
Retinal detachment with retinal break	GMV-Right Frontal Pole	rs9474335	G	A	0.0984149	0.0202239	23.68	1.13729e-06	0.0050508	0.0095337	0.596266
Retinal detachment with retinal break	GMV-Right Frontal Pole	rs951762	C	A	0.106669	0.0207234	26.49	2.64296e-07	0.0074532	0.0095525	0.435261
Retinal detachment with retinal break	GMV-Right Heschl's Gyrus (includes H1 and H2)	rs10824342	T	C	-0.102406	0.0201403	25.85	3.68392e-07	-0.004966	0.0095872	0.604477
Retinal detachment with retinal break	GMV-Right Heschl's Gyrus (includes H1 and H2)	rs10863467	T	C	0.099678	0.0205903	23.44	1.29175e-06	-0.0015508	0.0098526	0.874931
Retinal detachment with retinal break	GMV-Right Heschl's Gyrus (includes H1 and H2)	rs10885409	C	T	0.0960092	0.020179	22.64	1.95637e-06	-0.02246	0.0095919	0.0192132
Retinal detachment with retinal break	GMV-Right Heschl's Gyrus (includes H1 and H2)	rs115493740	A	G	0.178827	0.0317842	31.66	1.84124e-08	0.032395	0.018131	0.0739946
Retinal detachment with retinal break	GMV-Right Heschl's Gyrus (includes H1 and H2)	rs11746417	G	A	-0.0969183	0.0204537	22.45	2.15382e-06	-0.0059435	0.00986	0.546651
Retinal detachment with retinal break	GMV-Right Heschl's Gyrus (includes H1 and H2)	rs12193446	G	A	-0.223689	0.0342196	42.73	6.28203e-11	0.0049858	0.01613	0.757251
Retinal detachment with retinal break	GMV-Right Heschl's Gyrus (includes H1 and H2)	rs1286750	C	A	0.10233	0.0221733	21.3	3.93061e-06	-0.0029766	0.010658	0.780028
Retinal detachment with retinal break	GMV-Right Heschl's Gyrus (includes H1 and H2)	rs141924701	A	C	0.388695	0.0808786	23.1	1.54049e-06	0.0073567	0.047724	0.877492
Retinal detachment with retinal break	GMV-Right Heschl's Gyrus (includes H1 and H2)	rs145363116	A	C	0.296079	0.0622445	22.63	1.9678e-06	0.032459	0.042637	0.446498
Retinal detachment with retinal break	GMV-Right Heschl's Gyrus (includes H1 and H2)	rs147619375	G	A	-0.198342	0.0423827	21.9	2.87177e-06	-0.014344	0.029643	0.628449
Retinal detachment with retinal break	GMV-Right Heschl's Gyrus (includes H1 and H2)	rs1509848	T	C	0.0963821	0.0208153	21.44	3.65048e-06	0.0015908	0.00989	0.87221
Retinal detachment with retinal break	GMV-Right Heschl's Gyrus (includes H1 and H2)	rs16909740	A	G	-0.113784	0.0211714	28.88	7.68352e-08	0.011112	0.010787	0.302963
Retinal detachment with retinal break	GMV-Right Heschl's Gyrus (includes H1 and H2)	rs4627402	T	C	0.181786	0.0357443	25.86	3.6621e-07	-0.050524	0.011476	1.07547e-05
Retinal detachment with retinal break	GMV-Right Heschl's Gyrus (includes H1 and H2)	rs4641771	A	G	0.226683	0.0441095	26.41	2.76051e-07	-0.03021	0.029404	0.304229
Retinal detachment with retinal break	GMV-Right Heschl's Gyrus (includes H1 and H2)	rs4807945	G	A	-0.109946	0.0213843	26.43	2.72628e-07	-0.0047446	0.0097524	0.626614
Retinal detachment with retinal break	GMV-Right Heschl's Gyrus (includes H1 and H2)	rs4903200	T	G	0.11619	0.0225194	26.62	2.47526e-07	0.0041128	0.010142	0.685094
Retinal detachment with retinal break	GMV-Right Heschl's Gyrus (includes H1 and H2)	rs7118363	G	A	-0.16451	0.0211735	60.37	7.87227e-15	0.008734	0.0097541	0.370578
Retinal detachment with retinal break	GMV-Right Heschl's Gyrus (includes H1 and H2)	rs7522701	C	T	-0.125027	0.0218869	32.63	1.11391e-08	0.024259	0.0099861	0.0151391
Retinal detachment with retinal break	GMV-Right Heschl's Gyrus (includes H1 and H2)	rs9410305	A	G	0.101892	0.0203416	25.09	5.46991e-07	-4.8739e-05	0.0096288	0.995961
Retinal detachment with retinal break	GMV-Right Heschl's Gyrus (includes H1 and H2)	rs9474335	G	A	0.0984149	0.0202239	23.68	1.13729e-06	-0.014137	0.0095333	0.138124
Retinal detachment with retinal break	GMV-Right Heschl's Gyrus (includes H1 and H2)	rs951762	C	A	0.106669	0.0207234	26.49	2.64296e-07	0.0067115	0.0095525	0.482314
Retinal detachment with retinal break	GMV-Right Hippocampus	rs10824342	T	C	-0.102406	0.0201403	25.85	3.68392e-07	-0.0043505	0.0095872	0.649995
Retinal detachment with retinal break	GMV-Right Hippocampus	rs10863467	T	C	0.099678	0.0205903	23.44	1.29175e-06	-0.016786	0.0098519	0.0884301
Retinal detachment with retinal break	GMV-Right Hippocampus	rs10885409	C	T	0.0960092	0.020179	22.64	1.95637e-06	0.022648	0.0095918	0.0182264
Retinal detachment with retinal break	GMV-Right Hippocampus	rs115493740	A	G	0.178827	0.0317842	31.66	1.84124e-08	0.018554	0.018132	0.306203
Retinal detachment with retinal break	GMV-Right Hippocampus	rs11746417	G	A	-0.0969183	0.0204537	22.45	2.15382e-06	0.011649	0.0098597	0.237432
Retinal detachment with retinal break	GMV-Right Hippocampus	rs12193446	G	A	-0.223689	0.0342196	42.73	6.28203e-11	-0.019207	0.01613	0.23376
Retinal detachment with retinal break	GMV-Right Hippocampus	rs1286750	C	A	0.10233	0.0221733	21.3	3.93061e-06	0.016898	0.010657	0.112839
Retinal detachment with retinal break	GMV-Right Hippocampus	rs141924701	A	C	0.388695	0.0808786	23.1	1.54049e-06	-0.12608	0.047716	0.00824328
Retinal detachment with retinal break	GMV-Right Hippocampus	rs145363116	A	C	0.296079	0.0622445	22.63	1.9678e-06	0.006994	0.042638	0.869707
Retinal detachment with retinal break	GMV-Right Hippocampus	rs147619375	G	A	-0.198342	0.0423827	21.9	2.87177e-06	0.0051956	0.029643	0.860867
Retinal detachment with retinal break	GMV-Right Hippocampus	rs1509848	T	C	0.0963821	0.0208153	21.44	3.65048e-06	0.007634	0.0098899	0.44018
Retinal detachment with retinal break	GMV-Right Hippocampus	rs16909740	A	G	-0.113784	0.0211714	28.88	7.68352e-08	0.010716	0.010787	0.320538
Retinal detachment with retinal break	GMV-Right Hippocampus	rs4627402	T	C	0.181786	0.0357443	25.86	3.6621e-07	-0.016878	0.011481	0.141547
Retinal detachment with retinal break	GMV-Right Hippocampus	rs4641771	A	G	0.226683	0.0441095	26.41	2.76051e-07	-0.048548	0.029403	0.0987188
Retinal detachment with retinal break	GMV-Right Hippocampus	rs4807945	G	A	-0.109946	0.0213843	26.43	2.72628e-07	0.0012684	0.0097524	0.896522
Retinal detachment with retinal break	GMV-Right Hippocampus	rs4903200	T	G	0.11619	0.0225194	26.62	2.47526e-07	-0.013808	0.010141	0.173364
Retinal detachment with retinal break	GMV-Right Hippocampus	rs7118363	G	A	-0.16451	0.0211735	60.37	7.87227e-15	-0.0078575	0.0097541	0.420504
Retinal detachment with retinal break	GMV-Right Hippocampus	rs7522701	C	T	-0.125027	0.0218869	32.63	1.11391e-08	0.025232	0.009986	0.0115186
Retinal detachment with retinal break	GMV-Right Hippocampus	rs9410305	A	G	0.101892	0.0203416	25.09	5.46991e-07	0.0049918	0.0096287	0.604171
Retinal detachment with retinal break	GMV-Right Hippocampus	rs9474335	G	A	0.0984149	0.0202239	23.68	1.13729e-06	0.0071535	0.0095337	0.453054
Retinal detachment with retinal break	GMV-Right Hippocampus	rs951762	C	A	0.106669	0.0207234	26.49	2.64296e-07	-0.009897	0.0095524	0.300179
Retinal detachment with retinal break	GMV-Right I-IV Cerebellum	rs10824342	T	C	-0.102406	0.0201403	25.85	3.68392e-07	0.001353	0.0095872	0.887775
Retinal detachment with retinal break	GMV-Right I-IV Cerebellum	rs10863467	T	C	0.099678	0.0205903	23.44	1.29175e-06	-0.010347	0.0098523	0.293616
Retinal detachment with retinal break	GMV-Right I-IV Cerebellum	rs10885409	C	T	0.0960092	0.020179	22.64	1.95637e-06	-0.010418	0.0095928	0.27746
Retinal detachment with retinal break	GMV-Right I-IV Cerebellum	rs115493740	A	G	0.178827	0.0317842	31.66	1.84124e-08	0.029411	0.018131	0.104795
Retinal detachment with retinal break	GMV-Right I-IV Cerebellum	rs11746417	G	A	-0.0969183	0.0204537	22.45	2.15382e-06	-0.015126	0.0098595	0.124997
Retinal detachment with retinal break	GMV-Right I-IV Cerebellum	rs12193446	G	A	-0.223689	0.0342196	42.73	6.28203e-11	0.0057126	0.01613	0.723236
Retinal detachment with retinal break	GMV-Right I-IV Cerebellum	rs1286750	C	A	0.10233	0.0221733	21.3	3.93061e-06	0.011824	0.010657	0.267233
Retinal detachment with retinal break	GMV-Right I-IV Cerebellum	rs141924701	A	C	0.388695	0.0808786	23.1	1.54049e-06	-0.031152	0.047723	0.513913
Retinal detachment with retinal break	GMV-Right I-IV Cerebellum	rs145363116	A	C	0.296079	0.0622445	22.63	1.9678e-06	-0.02258	0.042638	0.596403
Retinal detachment with retinal break	GMV-Right I-IV Cerebellum	rs147619375	G	A	-0.198342	0.0423827	21.9	2.87177e-06	0.036068	0.029642	0.223692
Retinal detachment with retinal break	GMV-Right I-IV Cerebellum	rs1509848	T	C	0.0963821	0.0208153	21.44	3.65048e-06	0.013083	0.0098896	0.185896
Retinal detachment with retinal break	GMV-Right I-IV Cerebellum	rs16909740	A	G	-0.113784	0.0211714	28.88	7.68352e-08	-0.002067	0.010788	0.848053
Retinal detachment with retinal break	GMV-Right I-IV Cerebellum	rs4627402	T	C	0.181786	0.0357443	25.86	3.6621e-07	-0.035824	0.011479	0.00180509
Retinal detachment with retinal break	GMV-Right I-IV Cerebellum	rs4641771	A	G	0.226683	0.0441095	26.41	2.76051e-07	-0.0068191	0.029404	0.816611
Retinal detachment with retinal break	GMV-Right I-IV Cerebellum	rs4807945	G	A	-0.109946	0.0213843	26.43	2.72628e-07	-0.0029708	0.0097524	0.760659
Retinal detachment with retinal break	GMV-Right I-IV Cerebellum	rs4903200	T	G	0.11619	0.0225194	26.62	2.47526e-07	-0.00032588	0.010142	0.974368
Retinal detachment with retinal break	GMV-Right I-IV Cerebellum	rs7118363	G	A	-0.16451	0.0211735	60.37	7.87227e-15	0.0014877	0.0097543	0.878778
Retinal detachment with retinal break	GMV-Right I-IV Cerebellum	rs7522701	C	T	-0.125027	0.0218869	32.63	1.11391e-08	0.005187	0.0099873	0.603518
Retinal detachment with retinal break	GMV-Right I-IV Cerebellum	rs9410305	A	G	0.101892	0.0203416	25.09	5.46991e-07	0.00085358	0.0096288	0.929362
Retinal detachment with retinal break	GMV-Right I-IV Cerebellum	rs9474335	G	A	0.0984149	0.0202239	23.68	1.13729e-06	-0.00095729	0.0095338	0.920019
Retinal detachment with retinal break	GMV-Right I-IV Cerebellum	rs951762	C	A	0.106669	0.0207234	26.49	2.64296e-07	-0.017623	0.0095519	0.0650579
Retinal detachment with retinal break	GMV-Right Inferior Frontal Gyrus, pars opercularis	rs10824342	T	C	-0.102406	0.0201403	25.85	3.68392e-07	-0.004383	0.0095872	0.64756
Retinal detachment with retinal break	GMV-Right Inferior Frontal Gyrus, pars opercularis	rs10863467	T	C	0.099678	0.0205903	23.44	1.29175e-06	0.0093021	0.0098524	0.345104
Retinal detachment with retinal break	GMV-Right Inferior Frontal Gyrus, pars opercularis	rs10885409	C	T	0.0960092	0.020179	22.64	1.95637e-06	0.0066909	0.009593	0.485512
Retinal detachment with retinal break	GMV-Right Inferior Frontal Gyrus, pars opercularis	rs115493740	A	G	0.178827	0.0317842	31.66	1.84124e-08	-0.0097193	0.018132	0.591943
Retinal detachment with retinal break	GMV-Right Inferior Frontal Gyrus, pars opercularis	rs11746417	G	A	-0.0969183	0.0204537	22.45	2.15382e-06	-0.0035036	0.00986	0.722337
Retinal detachment with retinal break	GMV-Right Inferior Frontal Gyrus, pars opercularis	rs12193446	G	A	-0.223689	0.0342196	42.73	6.28203e-11	-0.0078061	0.01613	0.628434
Retinal detachment with retinal break	GMV-Right Inferior Frontal Gyrus, pars opercularis	rs1286750	C	A	0.10233	0.0221733	21.3	3.93061e-06	-0.0078812	0.010657	0.459611
Retinal detachment with retinal break	GMV-Right Inferior Frontal Gyrus, pars opercularis	rs141924701	A	C	0.388695	0.0808786	23.1	1.54049e-06	-0.01336	0.047724	0.779525
Retinal detachment with retinal break	GMV-Right Inferior Frontal Gyrus, pars opercularis	rs145363116	A	C	0.296079	0.0622445	22.63	1.9678e-06	-0.070049	0.042635	0.100401
Retinal detachment with retinal break	GMV-Right Inferior Frontal Gyrus, pars opercularis	rs147619375	G	A	-0.198342	0.0423827	21.9	2.87177e-06	0.039082	0.029642	0.187348
Retinal detachment with retinal break	GMV-Right Inferior Frontal Gyrus, pars opercularis	rs1509848	T	C	0.0963821	0.0208153	21.44	3.65048e-06	0.0030112	0.00989	0.760782
Retinal detachment with retinal break	GMV-Right Inferior Frontal Gyrus, pars opercularis	rs16909740	A	G	-0.113784	0.0211714	28.88	7.68352e-08	0.0027093	0.010788	0.8017
Retinal detachment with retinal break	GMV-Right Inferior Frontal Gyrus, pars opercularis	rs4627402	T	C	0.181786	0.0357443	25.86	3.6621e-07	-0.03211	0.011479	0.00515941
Retinal detachment with retinal break	GMV-Right Inferior Frontal Gyrus, pars opercularis	rs4641771	A	G	0.226683	0.0441095	26.41	2.76051e-07	0.0060007	0.029404	0.838295
Retinal detachment with retinal break	GMV-Right Inferior Frontal Gyrus, pars opercularis	rs4807945	G	A	-0.109946	0.0213843	26.43	2.72628e-07	0.019066	0.0097516	0.0505708
Retinal detachment with retinal break	GMV-Right Inferior Frontal Gyrus, pars opercularis	rs4903200	T	G	0.11619	0.0225194	26.62	2.47526e-07	0.017879	0.010141	0.0779112
Retinal detachment with retinal break	GMV-Right Inferior Frontal Gyrus, pars opercularis	rs7118363	G	A	-0.16451	0.0211735	60.37	7.87227e-15	0.00095896	0.0097543	0.921686
Retinal detachment with retinal break	GMV-Right Inferior Frontal Gyrus, pars opercularis	rs7522701	C	T	-0.125027	0.0218869	32.63	1.11391e-08	0.00071364	0.0099874	0.943038
Retinal detachment with retinal break	GMV-Right Inferior Frontal Gyrus, pars opercularis	rs9410305	A	G	0.101892	0.0203416	25.09	5.46991e-07	0.0081803	0.0096286	0.395567
Retinal detachment with retinal break	GMV-Right Inferior Frontal Gyrus, pars opercularis	rs9474335	G	A	0.0984149	0.0202239	23.68	1.13729e-06	-0.0094239	0.0095336	0.322924
Retinal detachment with retinal break	GMV-Right Inferior Frontal Gyrus, pars opercularis	rs951762	C	A	0.106669	0.0207234	26.49	2.64296e-07	-0.0075067	0.0095525	0.431966
Retinal detachment with retinal break	GMV-Right Inferior Frontal Gyrus, pars triangularis	rs10824342	T	C	-0.102406	0.0201403	25.85	3.68392e-07	0.0091267	0.009587	0.341114
Retinal detachment with retinal break	GMV-Right Inferior Frontal Gyrus, pars triangularis	rs10863467	T	C	0.099678	0.0205903	23.44	1.29175e-06	0.0033898	0.0098526	0.730819
Retinal detachment with retinal break	GMV-Right Inferior Frontal Gyrus, pars triangularis	rs10885409	C	T	0.0960092	0.020179	22.64	1.95637e-06	0.017452	0.0095923	0.0688652
Retinal detachment with retinal break	GMV-Right Inferior Frontal Gyrus, pars triangularis	rs115493740	A	G	0.178827	0.0317842	31.66	1.84124e-08	-0.015221	0.018132	0.401236
Retinal detachment with retinal break	GMV-Right Inferior Frontal Gyrus, pars triangularis	rs11746417	G	A	-0.0969183	0.0204537	22.45	2.15382e-06	0.00121	0.00986	0.902335
Retinal detachment with retinal break	GMV-Right Inferior Frontal Gyrus, pars triangularis	rs12193446	G	A	-0.223689	0.0342196	42.73	6.28203e-11	-0.040927	0.016128	0.0111686
Retinal detachment with retinal break	GMV-Right Inferior Frontal Gyrus, pars triangularis	rs1286750	C	A	0.10233	0.0221733	21.3	3.93061e-06	-0.013688	0.010657	0.199017
Retinal detachment with retinal break	GMV-Right Inferior Frontal Gyrus, pars triangularis	rs141924701	A	C	0.388695	0.0808786	23.1	1.54049e-06	-0.020094	0.047724	0.673721
Retinal detachment with retinal break	GMV-Right Inferior Frontal Gyrus, pars triangularis	rs145363116	A	C	0.296079	0.0622445	22.63	1.9678e-06	-0.076701	0.042635	0.0720278
Retinal detachment with retinal break	GMV-Right Inferior Frontal Gyrus, pars triangularis	rs147619375	G	A	-0.198342	0.0423827	21.9	2.87177e-06	0.0038442	0.029643	0.896817
Retinal detachment with retinal break	GMV-Right Inferior Frontal Gyrus, pars triangularis	rs1509848	T	C	0.0963821	0.0208153	21.44	3.65048e-06	-0.0097739	0.0098898	0.323028
Retinal detachment with retinal break	GMV-Right Inferior Frontal Gyrus, pars triangularis	rs16909740	A	G	-0.113784	0.0211714	28.88	7.68352e-08	0.0027664	0.010788	0.797611
Retinal detachment with retinal break	GMV-Right Inferior Frontal Gyrus, pars triangularis	rs4627402	T	C	0.181786	0.0357443	25.86	3.6621e-07	-0.0092971	0.011481	0.418081
Retinal detachment with retinal break	GMV-Right Inferior Frontal Gyrus, pars triangularis	rs4641771	A	G	0.226683	0.0441095	26.41	2.76051e-07	-0.05422	0.029402	0.0651778
Retinal detachment with retinal break	GMV-Right Inferior Frontal Gyrus, pars triangularis	rs4807945	G	A	-0.109946	0.0213843	26.43	2.72628e-07	-0.0073327	0.0097523	0.452127
Retinal detachment with retinal break	GMV-Right Inferior Frontal Gyrus, pars triangularis	rs4903200	T	G	0.11619	0.0225194	26.62	2.47526e-07	0.0062675	0.010142	0.536587
Retinal detachment with retinal break	GMV-Right Inferior Frontal Gyrus, pars triangularis	rs7118363	G	A	-0.16451	0.0211735	60.37	7.87227e-15	0.0090266	0.0097541	0.354764
Retinal detachment with retinal break	GMV-Right Inferior Frontal Gyrus, pars triangularis	rs7522701	C	T	-0.125027	0.0218869	32.63	1.11391e-08	0.0053273	0.0099873	0.593759
Retinal detachment with retinal break	GMV-Right Inferior Frontal Gyrus, pars triangularis	rs9410305	A	G	0.101892	0.0203416	25.09	5.46991e-07	-0.016759	0.0096281	0.0817711
Retinal detachment with retinal break	GMV-Right Inferior Frontal Gyrus, pars triangularis	rs9474335	G	A	0.0984149	0.0202239	23.68	1.13729e-06	-0.01311	0.0095334	0.169075
Retinal detachment with retinal break	GMV-Right Inferior Frontal Gyrus, pars triangularis	rs951762	C	A	0.106669	0.0207234	26.49	2.64296e-07	0.0019892	0.0095526	0.835045
Retinal detachment with retinal break	GMV-Right Inferior Temporal Gyrus, anterior division	rs10824342	T	C	-0.102406	0.0201403	25.85	3.68392e-07	0.0063122	0.0095872	0.510293
Retinal detachment with retinal break	GMV-Right Inferior Temporal Gyrus, anterior division	rs10863467	T	C	0.099678	0.0205903	23.44	1.29175e-06	-0.013906	0.0098521	0.158107
Retinal detachment with retinal break	GMV-Right Inferior Temporal Gyrus, anterior division	rs10885409	C	T	0.0960092	0.020179	22.64	1.95637e-06	0.0010964	0.0095931	0.909007
Retinal detachment with retinal break	GMV-Right Inferior Temporal Gyrus, anterior division	rs115493740	A	G	0.178827	0.0317842	31.66	1.84124e-08	0.00038495	0.018132	0.983062
Retinal detachment with retinal break	GMV-Right Inferior Temporal Gyrus, anterior division	rs11746417	G	A	-0.0969183	0.0204537	22.45	2.15382e-06	-0.019964	0.0098591	0.0428845
Retinal detachment with retinal break	GMV-Right Inferior Temporal Gyrus, anterior division	rs12193446	G	A	-0.223689	0.0342196	42.73	6.28203e-11	-0.013323	0.01613	0.408827
Retinal detachment with retinal break	GMV-Right Inferior Temporal Gyrus, anterior division	rs1286750	C	A	0.10233	0.0221733	21.3	3.93061e-06	0.0061746	0.010657	0.562354
Retinal detachment with retinal break	GMV-Right Inferior Temporal Gyrus, anterior division	rs141924701	A	C	0.388695	0.0808786	23.1	1.54049e-06	-0.056861	0.047722	0.233469
Retinal detachment with retinal break	GMV-Right Inferior Temporal Gyrus, anterior division	rs145363116	A	C	0.296079	0.0622445	22.63	1.9678e-06	-0.0086634	0.042638	0.838992
Retinal detachment with retinal break	GMV-Right Inferior Temporal Gyrus, anterior division	rs147619375	G	A	-0.198342	0.0423827	21.9	2.87177e-06	0.0082729	0.029643	0.780171
Retinal detachment with retinal break	GMV-Right Inferior Temporal Gyrus, anterior division	rs1509848	T	C	0.0963821	0.0208153	21.44	3.65048e-06	-0.0093251	0.0098898	0.34574
Retinal detachment with retinal break	GMV-Right Inferior Temporal Gyrus, anterior division	rs16909740	A	G	-0.113784	0.0211714	28.88	7.68352e-08	0.0010166	0.010788	0.924922
Retinal detachment with retinal break	GMV-Right Inferior Temporal Gyrus, anterior division	rs4627402	T	C	0.181786	0.0357443	25.86	3.6621e-07	-0.030662	0.01148	0.00756659
Retinal detachment with retinal break	GMV-Right Inferior Temporal Gyrus, anterior division	rs4641771	A	G	0.226683	0.0441095	26.41	2.76051e-07	-0.012073	0.029404	0.681365
Retinal detachment with retinal break	GMV-Right Inferior Temporal Gyrus, anterior division	rs4807945	G	A	-0.109946	0.0213843	26.43	2.72628e-07	-0.014888	0.0097519	0.126847
Retinal detachment with retinal break	GMV-Right Inferior Temporal Gyrus, anterior division	rs4903200	T	G	0.11619	0.0225194	26.62	2.47526e-07	0.0054716	0.010142	0.589536
Retinal detachment with retinal break	GMV-Right Inferior Temporal Gyrus, anterior division	rs7118363	G	A	-0.16451	0.0211735	60.37	7.87227e-15	0.0046187	0.0097542	0.635858
Retinal detachment with retinal break	GMV-Right Inferior Temporal Gyrus, anterior division	rs7522701	C	T	-0.125027	0.0218869	32.63	1.11391e-08	-0.0013062	0.0099874	0.895946
Retinal detachment with retinal break	GMV-Right Inferior Temporal Gyrus, anterior division	rs9410305	A	G	0.101892	0.0203416	25.09	5.46991e-07	0.011498	0.0096285	0.232413
Retinal detachment with retinal break	GMV-Right Inferior Temporal Gyrus, anterior division	rs9474335	G	A	0.0984149	0.0202239	23.68	1.13729e-06	-0.0047184	0.0095337	0.620669
Retinal detachment with retinal break	GMV-Right Inferior Temporal Gyrus, anterior division	rs951762	C	A	0.106669	0.0207234	26.49	2.64296e-07	-0.01682	0.009552	0.0782708
Retinal detachment with retinal break	GMV-Right Inferior Temporal Gyrus, posterior division	rs10824342	T	C	-0.102406	0.0201403	25.85	3.68392e-07	0.003666	0.0095872	0.702182
Retinal detachment with retinal break	GMV-Right Inferior Temporal Gyrus, posterior division	rs10863467	T	C	0.099678	0.0205903	23.44	1.29175e-06	-0.018846	0.0098518	0.0557571
Retinal detachment with retinal break	GMV-Right Inferior Temporal Gyrus, posterior division	rs10885409	C	T	0.0960092	0.020179	22.64	1.95637e-06	-0.0091074	0.0095929	0.342429
Retinal detachment with retinal break	GMV-Right Inferior Temporal Gyrus, posterior division	rs115493740	A	G	0.178827	0.0317842	31.66	1.84124e-08	-0.0066777	0.018132	0.712672
Retinal detachment with retinal break	GMV-Right Inferior Temporal Gyrus, posterior division	rs11746417	G	A	-0.0969183	0.0204537	22.45	2.15382e-06	-0.01103	0.0098598	0.263306
Retinal detachment with retinal break	GMV-Right Inferior Temporal Gyrus, posterior division	rs12193446	G	A	-0.223689	0.0342196	42.73	6.28203e-11	-0.015738	0.01613	0.329238
Retinal detachment with retinal break	GMV-Right Inferior Temporal Gyrus, posterior division	rs1286750	C	A	0.10233	0.0221733	21.3	3.93061e-06	0.001735	0.010658	0.870683
Retinal detachment with retinal break	GMV-Right Inferior Temporal Gyrus, posterior division	rs141924701	A	C	0.388695	0.0808786	23.1	1.54049e-06	-0.023812	0.047723	0.617803
Retinal detachment with retinal break	GMV-Right Inferior Temporal Gyrus, posterior division	rs145363116	A	C	0.296079	0.0622445	22.63	1.9678e-06	-0.0086508	0.042638	0.839222
Retinal detachment with retinal break	GMV-Right Inferior Temporal Gyrus, posterior division	rs147619375	G	A	-0.198342	0.0423827	21.9	2.87177e-06	-0.0014753	0.029643	0.960307
Retinal detachment with retinal break	GMV-Right Inferior Temporal Gyrus, posterior division	rs1509848	T	C	0.0963821	0.0208153	21.44	3.65048e-06	8.5453e-05	0.00989	0.993106
Retinal detachment with retinal break	GMV-Right Inferior Temporal Gyrus, posterior division	rs16909740	A	G	-0.113784	0.0211714	28.88	7.68352e-08	-0.024975	0.010786	0.0206016
Retinal detachment with retinal break	GMV-Right Inferior Temporal Gyrus, posterior division	rs4627402	T	C	0.181786	0.0357443	25.86	3.6621e-07	-0.031326	0.011479	0.00636063
Retinal detachment with retinal break	GMV-Right Inferior Temporal Gyrus, posterior division	rs4641771	A	G	0.226683	0.0441095	26.41	2.76051e-07	-0.0091927	0.029404	0.754571
Retinal detachment with retinal break	GMV-Right Inferior Temporal Gyrus, posterior division	rs4807945	G	A	-0.109946	0.0213843	26.43	2.72628e-07	-0.014093	0.009752	0.148436
Retinal detachment with retinal break	GMV-Right Inferior Temporal Gyrus, posterior division	rs4903200	T	G	0.11619	0.0225194	26.62	2.47526e-07	0.014806	0.010141	0.144305
Retinal detachment with retinal break	GMV-Right Inferior Temporal Gyrus, posterior division	rs7118363	G	A	-0.16451	0.0211735	60.37	7.87227e-15	-0.0071677	0.0097542	0.462456
Retinal detachment with retinal break	GMV-Right Inferior Temporal Gyrus, posterior division	rs7522701	C	T	-0.125027	0.0218869	32.63	1.11391e-08	0.017169	0.0099867	0.0855855
Retinal detachment with retinal break	GMV-Right Inferior Temporal Gyrus, posterior division	rs9410305	A	G	0.101892	0.0203416	25.09	5.46991e-07	-0.0044819	0.0096288	0.641608
Retinal detachment with retinal break	GMV-Right Inferior Temporal Gyrus, posterior division	rs9474335	G	A	0.0984149	0.0202239	23.68	1.13729e-06	-0.0012954	0.0095338	0.891918
Retinal detachment with retinal break	GMV-Right Inferior Temporal Gyrus, posterior division	rs951762	C	A	0.106669	0.0207234	26.49	2.64296e-07	-0.0098016	0.0095524	0.304867
Retinal detachment with retinal break	GMV-Right Inferior Temporal Gyrus, temporooccipital part	rs10824342	T	C	-0.102406	0.0201403	25.85	3.68392e-07	0.0050734	0.0095872	0.596678
Retinal detachment with retinal break	GMV-Right Inferior Temporal Gyrus, temporooccipital part	rs10863467	T	C	0.099678	0.0205903	23.44	1.29175e-06	-0.01283	0.0098522	0.192837
Retinal detachment with retinal break	GMV-Right Inferior Temporal Gyrus, temporooccipital part	rs10885409	C	T	0.0960092	0.020179	22.64	1.95637e-06	0.0060273	0.009593	0.52981
Retinal detachment with retinal break	GMV-Right Inferior Temporal Gyrus, temporooccipital part	rs115493740	A	G	0.178827	0.0317842	31.66	1.84124e-08	-0.016694	0.018132	0.357232
Retinal detachment with retinal break	GMV-Right Inferior Temporal Gyrus, temporooccipital part	rs11746417	G	A	-0.0969183	0.0204537	22.45	2.15382e-06	-0.0054238	0.00986	0.582264
Retinal detachment with retinal break	GMV-Right Inferior Temporal Gyrus, temporooccipital part	rs12193446	G	A	-0.223689	0.0342196	42.73	6.28203e-11	-0.01105	0.01613	0.493333
Retinal detachment with retinal break	GMV-Right Inferior Temporal Gyrus, temporooccipital part	rs1286750	C	A	0.10233	0.0221733	21.3	3.93061e-06	0.003885	0.010658	0.715468
Retinal detachment with retinal break	GMV-Right Inferior Temporal Gyrus, temporooccipital part	rs141924701	A	C	0.388695	0.0808786	23.1	1.54049e-06	0.014683	0.047724	0.758333
Retinal detachment with retinal break	GMV-Right Inferior Temporal Gyrus, temporooccipital part	rs145363116	A	C	0.296079	0.0622445	22.63	1.9678e-06	-0.0067613	0.042638	0.874005
Retinal detachment with retinal break	GMV-Right Inferior Temporal Gyrus, temporooccipital part	rs147619375	G	A	-0.198342	0.0423827	21.9	2.87177e-06	0.046924	0.029641	0.113417
Retinal detachment with retinal break	GMV-Right Inferior Temporal Gyrus, temporooccipital part	rs1509848	T	C	0.0963821	0.0208153	21.44	3.65048e-06	-0.0045164	0.00989	0.647918
Retinal detachment with retinal break	GMV-Right Inferior Temporal Gyrus, temporooccipital part	rs16909740	A	G	-0.113784	0.0211714	28.88	7.68352e-08	-0.00052571	0.010788	0.961134
Retinal detachment with retinal break	GMV-Right Inferior Temporal Gyrus, temporooccipital part	rs4627402	T	C	0.181786	0.0357443	25.86	3.6621e-07	0.0056969	0.011481	0.619769
Retinal detachment with retinal break	GMV-Right Inferior Temporal Gyrus, temporooccipital part	rs4641771	A	G	0.226683	0.0441095	26.41	2.76051e-07	-0.0077902	0.029404	0.791061
Retinal detachment with retinal break	GMV-Right Inferior Temporal Gyrus, temporooccipital part	rs4807945	G	A	-0.109946	0.0213843	26.43	2.72628e-07	0.0041873	0.0097524	0.667667
Retinal detachment with retinal break	GMV-Right Inferior Temporal Gyrus, temporooccipital part	rs4903200	T	G	0.11619	0.0225194	26.62	2.47526e-07	0.0097774	0.010142	0.335012
Retinal detachment with retinal break	GMV-Right Inferior Temporal Gyrus, temporooccipital part	rs7118363	G	A	-0.16451	0.0211735	60.37	7.87227e-15	-0.0058123	0.0097542	0.551264
Retinal detachment with retinal break	GMV-Right Inferior Temporal Gyrus, temporooccipital part	rs7522701	C	T	-0.125027	0.0218869	32.63	1.11391e-08	0.018372	0.0099866	0.0658264
Retinal detachment with retinal break	GMV-Right Inferior Temporal Gyrus, temporooccipital part	rs9410305	A	G	0.101892	0.0203416	25.09	5.46991e-07	-0.016311	0.0096282	0.090261
Retinal detachment with retinal break	GMV-Right Inferior Temporal Gyrus, temporooccipital part	rs9474335	G	A	0.0984149	0.0202239	23.68	1.13729e-06	-0.01093	0.0095335	0.2516
Retinal detachment with retinal break	GMV-Right Inferior Temporal Gyrus, temporooccipital part	rs951762	C	A	0.106669	0.0207234	26.49	2.64296e-07	0.0094756	0.0095524	0.321225
Retinal detachment with retinal break	GMV-Right Insular Cortex	rs10824342	T	C	-0.102406	0.0201403	25.85	3.68392e-07	0.0064398	0.0095871	0.501776
Retinal detachment with retinal break	GMV-Right Insular Cortex	rs10863467	T	C	0.099678	0.0205903	23.44	1.29175e-06	-0.011916	0.0098523	0.226491
Retinal detachment with retinal break	GMV-Right Insular Cortex	rs10885409	C	T	0.0960092	0.020179	22.64	1.95637e-06	0.0006531	0.0095931	0.945721
Retinal detachment with retinal break	GMV-Right Insular Cortex	rs115493740	A	G	0.178827	0.0317842	31.66	1.84124e-08	0.021007	0.018132	0.246644
Retinal detachment with retinal break	GMV-Right Insular Cortex	rs11746417	G	A	-0.0969183	0.0204537	22.45	2.15382e-06	0.0016339	0.00986	0.868384
Retinal detachment with retinal break	GMV-Right Insular Cortex	rs12193446	G	A	-0.223689	0.0342196	42.73	6.28203e-11	-0.018151	0.01613	0.260471
Retinal detachment with retinal break	GMV-Right Insular Cortex	rs1286750	C	A	0.10233	0.0221733	21.3	3.93061e-06	-0.0023601	0.010658	0.824746
Retinal detachment with retinal break	GMV-Right Insular Cortex	rs141924701	A	C	0.388695	0.0808786	23.1	1.54049e-06	-0.0007562	0.047724	0.987358
Retinal detachment with retinal break	GMV-Right Insular Cortex	rs145363116	A	C	0.296079	0.0622445	22.63	1.9678e-06	0.040623	0.042637	0.340722
Retinal detachment with retinal break	GMV-Right Insular Cortex	rs147619375	G	A	-0.198342	0.0423827	21.9	2.87177e-06	-0.01964	0.029642	0.50761
Retinal detachment with retinal break	GMV-Right Insular Cortex	rs1509848	T	C	0.0963821	0.0208153	21.44	3.65048e-06	0.013969	0.0098896	0.15783
Retinal detachment with retinal break	GMV-Right Insular Cortex	rs16909740	A	G	-0.113784	0.0211714	28.88	7.68352e-08	0.019599	0.010787	0.0692468
Retinal detachment with retinal break	GMV-Right Insular Cortex	rs4627402	T	C	0.181786	0.0357443	25.86	3.6621e-07	-0.0030368	0.011481	0.791407
Retinal detachment with retinal break	GMV-Right Insular Cortex	rs4641771	A	G	0.226683	0.0441095	26.41	2.76051e-07	-0.035544	0.029403	0.226736
Retinal detachment with retinal break	GMV-Right Insular Cortex	rs4807945	G	A	-0.109946	0.0213843	26.43	2.72628e-07	-0.014467	0.009752	0.137946
Retinal detachment with retinal break	GMV-Right Insular Cortex	rs4903200	T	G	0.11619	0.0225194	26.62	2.47526e-07	0.0070796	0.010142	0.485143
Retinal detachment with retinal break	GMV-Right Insular Cortex	rs7118363	G	A	-0.16451	0.0211735	60.37	7.87227e-15	0.0087891	0.0097541	0.367561
Retinal detachment with retinal break	GMV-Right Insular Cortex	rs7522701	C	T	-0.125027	0.0218869	32.63	1.11391e-08	0.028526	0.0099856	0.00428351
Retinal detachment with retinal break	GMV-Right Insular Cortex	rs9410305	A	G	0.101892	0.0203416	25.09	5.46991e-07	0.01181	0.0096285	0.220009
Retinal detachment with retinal break	GMV-Right Insular Cortex	rs9474335	G	A	0.0984149	0.0202239	23.68	1.13729e-06	-0.00023174	0.0095338	0.980607
Retinal detachment with retinal break	GMV-Right Insular Cortex	rs951762	C	A	0.106669	0.0207234	26.49	2.64296e-07	0.0072932	0.0095525	0.445184
Retinal detachment with retinal break	GMV-Right Intracalcarine Cortex	rs10824342	T	C	-0.102406	0.0201403	25.85	3.68392e-07	-0.009104	0.009587	0.342318
Retinal detachment with retinal break	GMV-Right Intracalcarine Cortex	rs10863467	T	C	0.099678	0.0205903	23.44	1.29175e-06	0.0050432	0.0098525	0.608751
Retinal detachment with retinal break	GMV-Right Intracalcarine Cortex	rs10885409	C	T	0.0960092	0.020179	22.64	1.95637e-06	-0.0059692	0.009593	0.533789
Retinal detachment with retinal break	GMV-Right Intracalcarine Cortex	rs115493740	A	G	0.178827	0.0317842	31.66	1.84124e-08	-0.034337	0.018131	0.058264
Retinal detachment with retinal break	GMV-Right Intracalcarine Cortex	rs11746417	G	A	-0.0969183	0.0204537	22.45	2.15382e-06	-0.0068643	0.0098599	0.486329
Retinal detachment with retinal break	GMV-Right Intracalcarine Cortex	rs12193446	G	A	-0.223689	0.0342196	42.73	6.28203e-11	-0.0056934	0.01613	0.724119
Retinal detachment with retinal break	GMV-Right Intracalcarine Cortex	rs1286750	C	A	0.10233	0.0221733	21.3	3.93061e-06	0.012972	0.010657	0.223522
Retinal detachment with retinal break	GMV-Right Intracalcarine Cortex	rs141924701	A	C	0.388695	0.0808786	23.1	1.54049e-06	0.044699	0.047723	0.348955
Retinal detachment with retinal break	GMV-Right Intracalcarine Cortex	rs145363116	A	C	0.296079	0.0622445	22.63	1.9678e-06	0.02749	0.042638	0.519099
Retinal detachment with retinal break	GMV-Right Intracalcarine Cortex	rs147619375	G	A	-0.198342	0.0423827	21.9	2.87177e-06	0.049591	0.029641	0.0943409
Retinal detachment with retinal break	GMV-Right Intracalcarine Cortex	rs1509848	T	C	0.0963821	0.0208153	21.44	3.65048e-06	0.0077639	0.0098899	0.432444
Retinal detachment with retinal break	GMV-Right Intracalcarine Cortex	rs16909740	A	G	-0.113784	0.0211714	28.88	7.68352e-08	0.024305	0.010786	0.0242493
Retinal detachment with retinal break	GMV-Right Intracalcarine Cortex	rs4627402	T	C	0.181786	0.0357443	25.86	3.6621e-07	-0.071134	0.011471	5.71216e-10
Retinal detachment with retinal break	GMV-Right Intracalcarine Cortex	rs4641771	A	G	0.226683	0.0441095	26.41	2.76051e-07	-0.0051603	0.029404	0.860692
Retinal detachment with retinal break	GMV-Right Intracalcarine Cortex	rs4807945	G	A	-0.109946	0.0213843	26.43	2.72628e-07	0.0082743	0.0097523	0.396196
Retinal detachment with retinal break	GMV-Right Intracalcarine Cortex	rs4903200	T	G	0.11619	0.0225194	26.62	2.47526e-07	-0.01572	0.010141	0.121124
Retinal detachment with retinal break	GMV-Right Intracalcarine Cortex	rs7118363	G	A	-0.16451	0.0211735	60.37	7.87227e-15	0.022966	0.0097531	0.0185439
Retinal detachment with retinal break	GMV-Right Intracalcarine Cortex	rs7522701	C	T	-0.125027	0.0218869	32.63	1.11391e-08	0.011118	0.0099871	0.265601
Retinal detachment with retinal break	GMV-Right Intracalcarine Cortex	rs9410305	A	G	0.101892	0.0203416	25.09	5.46991e-07	0.0026845	0.0096288	0.780405
Retinal detachment with retinal break	GMV-Right Intracalcarine Cortex	rs9474335	G	A	0.0984149	0.0202239	23.68	1.13729e-06	-0.0090248	0.0095336	0.343835
Retinal detachment with retinal break	GMV-Right Intracalcarine Cortex	rs951762	C	A	0.106669	0.0207234	26.49	2.64296e-07	-0.024996	0.0095512	0.00887565
Retinal detachment with retinal break	GMV-Right IX Cerebellum	rs10824342	T	C	-0.102406	0.0201403	25.85	3.68392e-07	0.013227	0.0095868	0.167691
Retinal detachment with retinal break	GMV-Right IX Cerebellum	rs10863467	T	C	0.099678	0.0205903	23.44	1.29175e-06	-0.016234	0.009852	0.0994031
Retinal detachment with retinal break	GMV-Right IX Cerebellum	rs10885409	C	T	0.0960092	0.020179	22.64	1.95637e-06	-0.0084609	0.0095929	0.37779
Retinal detachment with retinal break	GMV-Right IX Cerebellum	rs115493740	A	G	0.178827	0.0317842	31.66	1.84124e-08	0.011997	0.018132	0.50823
Retinal detachment with retinal break	GMV-Right IX Cerebellum	rs11746417	G	A	-0.0969183	0.0204537	22.45	2.15382e-06	-0.0069668	0.0098599	0.479833
Retinal detachment with retinal break	GMV-Right IX Cerebellum	rs12193446	G	A	-0.223689	0.0342196	42.73	6.28203e-11	0.010227	0.01613	0.526078
Retinal detachment with retinal break	GMV-Right IX Cerebellum	rs1286750	C	A	0.10233	0.0221733	21.3	3.93061e-06	-0.0037627	0.010658	0.724052
Retinal detachment with retinal break	GMV-Right IX Cerebellum	rs141924701	A	C	0.388695	0.0808786	23.1	1.54049e-06	-0.022859	0.047724	0.631961
Retinal detachment with retinal break	GMV-Right IX Cerebellum	rs145363116	A	C	0.296079	0.0622445	22.63	1.9678e-06	0.0050288	0.042638	0.906114
Retinal detachment with retinal break	GMV-Right IX Cerebellum	rs147619375	G	A	-0.198342	0.0423827	21.9	2.87177e-06	0.038167	0.029642	0.197893
Retinal detachment with retinal break	GMV-Right IX Cerebellum	rs1509848	T	C	0.0963821	0.0208153	21.44	3.65048e-06	0.015128	0.0098895	0.126093
Retinal detachment with retinal break	GMV-Right IX Cerebellum	rs16909740	A	G	-0.113784	0.0211714	28.88	7.68352e-08	-0.0031985	0.010788	0.766849
Retinal detachment with retinal break	GMV-Right IX Cerebellum	rs4627402	T	C	0.181786	0.0357443	25.86	3.6621e-07	-0.029203	0.01148	0.0109698
Retinal detachment with retinal break	GMV-Right IX Cerebellum	rs4641771	A	G	0.226683	0.0441095	26.41	2.76051e-07	-0.0066756	0.029404	0.820403
Retinal detachment with retinal break	GMV-Right IX Cerebellum	rs4807945	G	A	-0.109946	0.0213843	26.43	2.72628e-07	-0.0058859	0.0097524	0.54616
Retinal detachment with retinal break	GMV-Right IX Cerebellum	rs4903200	T	G	0.11619	0.0225194	26.62	2.47526e-07	0.00044705	0.010142	0.964842
Retinal detachment with retinal break	GMV-Right IX Cerebellum	rs7118363	G	A	-0.16451	0.0211735	60.37	7.87227e-15	-0.0093968	0.0097541	0.335374
Retinal detachment with retinal break	GMV-Right IX Cerebellum	rs7522701	C	T	-0.125027	0.0218869	32.63	1.11391e-08	0.00071237	0.0099874	0.943137
Retinal detachment with retinal break	GMV-Right IX Cerebellum	rs9410305	A	G	0.101892	0.0203416	25.09	5.46991e-07	0.0025808	0.0096288	0.788678
Retinal detachment with retinal break	GMV-Right IX Cerebellum	rs9474335	G	A	0.0984149	0.0202239	23.68	1.13729e-06	0.0066352	0.0095337	0.486452
Retinal detachment with retinal break	GMV-Right IX Cerebellum	rs951762	C	A	0.106669	0.0207234	26.49	2.64296e-07	-0.016788	0.009552	0.0788315
Retinal detachment with retinal break	GMV-Right Juxtapositional Lobule Cortex (formerly Supplementary Motor Cortex)	rs10824342	T	C	-0.102406	0.0201403	25.85	3.68392e-07	-0.0093207	0.009587	0.330948
Retinal detachment with retinal break	GMV-Right Juxtapositional Lobule Cortex (formerly Supplementary Motor Cortex)	rs10863467	T	C	0.099678	0.0205903	23.44	1.29175e-06	-0.0052825	0.0098525	0.591861
Retinal detachment with retinal break	GMV-Right Juxtapositional Lobule Cortex (formerly Supplementary Motor Cortex)	rs10885409	C	T	0.0960092	0.020179	22.64	1.95637e-06	-0.0015861	0.009593	0.868676
Retinal detachment with retinal break	GMV-Right Juxtapositional Lobule Cortex (formerly Supplementary Motor Cortex)	rs115493740	A	G	0.178827	0.0317842	31.66	1.84124e-08	0.015202	0.018132	0.401819
Retinal detachment with retinal break	GMV-Right Juxtapositional Lobule Cortex (formerly Supplementary Motor Cortex)	rs11746417	G	A	-0.0969183	0.0204537	22.45	2.15382e-06	0.013294	0.0098596	0.177574
Retinal detachment with retinal break	GMV-Right Juxtapositional Lobule Cortex (formerly Supplementary Motor Cortex)	rs12193446	G	A	-0.223689	0.0342196	42.73	6.28203e-11	-0.002575	0.01613	0.87317
Retinal detachment with retinal break	GMV-Right Juxtapositional Lobule Cortex (formerly Supplementary Motor Cortex)	rs1286750	C	A	0.10233	0.0221733	21.3	3.93061e-06	0.0033059	0.010658	0.756415
Retinal detachment with retinal break	GMV-Right Juxtapositional Lobule Cortex (formerly Supplementary Motor Cortex)	rs141924701	A	C	0.388695	0.0808786	23.1	1.54049e-06	-0.073659	0.047721	0.122718
Retinal detachment with retinal break	GMV-Right Juxtapositional Lobule Cortex (formerly Supplementary Motor Cortex)	rs145363116	A	C	0.296079	0.0622445	22.63	1.9678e-06	-0.0048741	0.042638	0.90899
Retinal detachment with retinal break	GMV-Right Juxtapositional Lobule Cortex (formerly Supplementary Motor Cortex)	rs147619375	G	A	-0.198342	0.0423827	21.9	2.87177e-06	-0.038926	0.029642	0.189121
Retinal detachment with retinal break	GMV-Right Juxtapositional Lobule Cortex (formerly Supplementary Motor Cortex)	rs1509848	T	C	0.0963821	0.0208153	21.44	3.65048e-06	-0.0144	0.0098895	0.145395
Retinal detachment with retinal break	GMV-Right Juxtapositional Lobule Cortex (formerly Supplementary Motor Cortex)	rs16909740	A	G	-0.113784	0.0211714	28.88	7.68352e-08	0.014617	0.010787	0.175437
Retinal detachment with retinal break	GMV-Right Juxtapositional Lobule Cortex (formerly Supplementary Motor Cortex)	rs4627402	T	C	0.181786	0.0357443	25.86	3.6621e-07	0.0071854	0.011481	0.531423
Retinal detachment with retinal break	GMV-Right Juxtapositional Lobule Cortex (formerly Supplementary Motor Cortex)	rs4641771	A	G	0.226683	0.0441095	26.41	2.76051e-07	-0.0099963	0.029404	0.733888
Retinal detachment with retinal break	GMV-Right Juxtapositional Lobule Cortex (formerly Supplementary Motor Cortex)	rs4807945	G	A	-0.109946	0.0213843	26.43	2.72628e-07	-0.016023	0.0097518	0.100383
Retinal detachment with retinal break	GMV-Right Juxtapositional Lobule Cortex (formerly Supplementary Motor Cortex)	rs4903200	T	G	0.11619	0.0225194	26.62	2.47526e-07	0.0039925	0.010142	0.693825
Retinal detachment with retinal break	GMV-Right Juxtapositional Lobule Cortex (formerly Supplementary Motor Cortex)	rs7118363	G	A	-0.16451	0.0211735	60.37	7.87227e-15	0.013652	0.0097539	0.161648
Retinal detachment with retinal break	GMV-Right Juxtapositional Lobule Cortex (formerly Supplementary Motor Cortex)	rs7522701	C	T	-0.125027	0.0218869	32.63	1.11391e-08	0.013637	0.009987	0.172119
Retinal detachment with retinal break	GMV-Right Juxtapositional Lobule Cortex (formerly Supplementary Motor Cortex)	rs9410305	A	G	0.101892	0.0203416	25.09	5.46991e-07	0.0058315	0.0096287	0.544766
Retinal detachment with retinal break	GMV-Right Juxtapositional Lobule Cortex (formerly Supplementary Motor Cortex)	rs9474335	G	A	0.0984149	0.0202239	23.68	1.13729e-06	-0.0081483	0.0095336	0.392726
Retinal detachment with retinal break	GMV-Right Juxtapositional Lobule Cortex (formerly Supplementary Motor Cortex)	rs951762	C	A	0.106669	0.0207234	26.49	2.64296e-07	-0.010728	0.0095524	0.261439
Retinal detachment with retinal break	GMV-Right Lateral Occipital Cortex, inferior division	rs10824342	T	C	-0.102406	0.0201403	25.85	3.68392e-07	-0.012816	0.0095869	0.181288
Retinal detachment with retinal break	GMV-Right Lateral Occipital Cortex, inferior division	rs10863467	T	C	0.099678	0.0205903	23.44	1.29175e-06	0.0027853	0.0098526	0.77741
Retinal detachment with retinal break	GMV-Right Lateral Occipital Cortex, inferior division	rs10885409	C	T	0.0960092	0.020179	22.64	1.95637e-06	0.0040237	0.009593	0.674901
Retinal detachment with retinal break	GMV-Right Lateral Occipital Cortex, inferior division	rs115493740	A	G	0.178827	0.0317842	31.66	1.84124e-08	-0.0094097	0.018132	0.603796
Retinal detachment with retinal break	GMV-Right Lateral Occipital Cortex, inferior division	rs11746417	G	A	-0.0969183	0.0204537	22.45	2.15382e-06	0.007104	0.0098599	0.471227
Retinal detachment with retinal break	GMV-Right Lateral Occipital Cortex, inferior division	rs12193446	G	A	-0.223689	0.0342196	42.73	6.28203e-11	-0.042836	0.016128	0.00791225
Retinal detachment with retinal break	GMV-Right Lateral Occipital Cortex, inferior division	rs1286750	C	A	0.10233	0.0221733	21.3	3.93061e-06	0.0019944	0.010658	0.85156
Retinal detachment with retinal break	GMV-Right Lateral Occipital Cortex, inferior division	rs141924701	A	C	0.388695	0.0808786	23.1	1.54049e-06	-0.0013158	0.047724	0.978005
Retinal detachment with retinal break	GMV-Right Lateral Occipital Cortex, inferior division	rs145363116	A	C	0.296079	0.0622445	22.63	1.9678e-06	-0.074847	0.042635	0.0791772
Retinal detachment with retinal break	GMV-Right Lateral Occipital Cortex, inferior division	rs147619375	G	A	-0.198342	0.0423827	21.9	2.87177e-06	0.0010095	0.029643	0.972835
Retinal detachment with retinal break	GMV-Right Lateral Occipital Cortex, inferior division	rs1509848	T	C	0.0963821	0.0208153	21.44	3.65048e-06	-0.00030808	0.00989	0.975149
Retinal detachment with retinal break	GMV-Right Lateral Occipital Cortex, inferior division	rs16909740	A	G	-0.113784	0.0211714	28.88	7.68352e-08	-0.0093814	0.010788	0.384503
Retinal detachment with retinal break	GMV-Right Lateral Occipital Cortex, inferior division	rs4627402	T	C	0.181786	0.0357443	25.86	3.6621e-07	-0.025667	0.01148	0.0253746
Retinal detachment with retinal break	GMV-Right Lateral Occipital Cortex, inferior division	rs4641771	A	G	0.226683	0.0441095	26.41	2.76051e-07	0.011875	0.029404	0.686325
Retinal detachment with retinal break	GMV-Right Lateral Occipital Cortex, inferior division	rs4807945	G	A	-0.109946	0.0213843	26.43	2.72628e-07	0.0055378	0.0097524	0.570151
Retinal detachment with retinal break	GMV-Right Lateral Occipital Cortex, inferior division	rs4903200	T	G	0.11619	0.0225194	26.62	2.47526e-07	-0.00074932	0.010142	0.941103
Retinal detachment with retinal break	GMV-Right Lateral Occipital Cortex, inferior division	rs7118363	G	A	-0.16451	0.0211735	60.37	7.87227e-15	-0.0086535	0.0097541	0.374999
Retinal detachment with retinal break	GMV-Right Lateral Occipital Cortex, inferior division	rs7522701	C	T	-0.125027	0.0218869	32.63	1.11391e-08	0.012466	0.0099871	0.211953
Retinal detachment with retinal break	GMV-Right Lateral Occipital Cortex, inferior division	rs9410305	A	G	0.101892	0.0203416	25.09	5.46991e-07	0.004064	0.0096288	0.672977
Retinal detachment with retinal break	GMV-Right Lateral Occipital Cortex, inferior division	rs9474335	G	A	0.0984149	0.0202239	23.68	1.13729e-06	-0.00011051	0.0095338	0.990752
Retinal detachment with retinal break	GMV-Right Lateral Occipital Cortex, inferior division	rs951762	C	A	0.106669	0.0207234	26.49	2.64296e-07	0.0015529	0.0095526	0.870865
Retinal detachment with retinal break	GMV-Right Lateral Occipital Cortex, superior division	rs10824342	T	C	-0.102406	0.0201403	25.85	3.68392e-07	-0.010662	0.009587	0.266079
Retinal detachment with retinal break	GMV-Right Lateral Occipital Cortex, superior division	rs10863467	T	C	0.099678	0.0205903	23.44	1.29175e-06	-0.008404	0.0098524	0.393677
Retinal detachment with retinal break	GMV-Right Lateral Occipital Cortex, superior division	rs10885409	C	T	0.0960092	0.020179	22.64	1.95637e-06	0.0096099	0.0095928	0.316461
Retinal detachment with retinal break	GMV-Right Lateral Occipital Cortex, superior division	rs115493740	A	G	0.178827	0.0317842	31.66	1.84124e-08	0.025907	0.018132	0.153073
Retinal detachment with retinal break	GMV-Right Lateral Occipital Cortex, superior division	rs11746417	G	A	-0.0969183	0.0204537	22.45	2.15382e-06	-0.012528	0.0098597	0.203864
Retinal detachment with retinal break	GMV-Right Lateral Occipital Cortex, superior division	rs12193446	G	A	-0.223689	0.0342196	42.73	6.28203e-11	-0.011134	0.01613	0.490027
Retinal detachment with retinal break	GMV-Right Lateral Occipital Cortex, superior division	rs1286750	C	A	0.10233	0.0221733	21.3	3.93061e-06	-0.00099164	0.010658	0.925868
Retinal detachment with retinal break	GMV-Right Lateral Occipital Cortex, superior division	rs141924701	A	C	0.388695	0.0808786	23.1	1.54049e-06	-0.042192	0.047723	0.376643
Retinal detachment with retinal break	GMV-Right Lateral Occipital Cortex, superior division	rs145363116	A	C	0.296079	0.0622445	22.63	1.9678e-06	-0.013257	0.042638	0.755875
Retinal detachment with retinal break	GMV-Right Lateral Occipital Cortex, superior division	rs147619375	G	A	-0.198342	0.0423827	21.9	2.87177e-06	0.015527	0.029643	0.600413
Retinal detachment with retinal break	GMV-Right Lateral Occipital Cortex, superior division	rs1509848	T	C	0.0963821	0.0208153	21.44	3.65048e-06	0.0034029	0.00989	0.730786
Retinal detachment with retinal break	GMV-Right Lateral Occipital Cortex, superior division	rs16909740	A	G	-0.113784	0.0211714	28.88	7.68352e-08	0.016283	0.010787	0.131178
Retinal detachment with retinal break	GMV-Right Lateral Occipital Cortex, superior division	rs4627402	T	C	0.181786	0.0357443	25.86	3.6621e-07	-0.011401	0.011481	0.320716
Retinal detachment with retinal break	GMV-Right Lateral Occipital Cortex, superior division	rs4641771	A	G	0.226683	0.0441095	26.41	2.76051e-07	0.051743	0.029402	0.0784513
Retinal detachment with retinal break	GMV-Right Lateral Occipital Cortex, superior division	rs4807945	G	A	-0.109946	0.0213843	26.43	2.72628e-07	-0.0016082	0.0097524	0.869018
Retinal detachment with retinal break	GMV-Right Lateral Occipital Cortex, superior division	rs4903200	T	G	0.11619	0.0225194	26.62	2.47526e-07	0.017537	0.010141	0.0837722
Retinal detachment with retinal break	GMV-Right Lateral Occipital Cortex, superior division	rs7118363	G	A	-0.16451	0.0211735	60.37	7.87227e-15	0.018256	0.0097535	0.0612491
Retinal detachment with retinal break	GMV-Right Lateral Occipital Cortex, superior division	rs7522701	C	T	-0.125027	0.0218869	32.63	1.11391e-08	0.014128	0.009987	0.157177
Retinal detachment with retinal break	GMV-Right Lateral Occipital Cortex, superior division	rs9410305	A	G	0.101892	0.0203416	25.09	5.46991e-07	0.013318	0.0096284	0.166606
Retinal detachment with retinal break	GMV-Right Lateral Occipital Cortex, superior division	rs9474335	G	A	0.0984149	0.0202239	23.68	1.13729e-06	0.0059127	0.0095337	0.535143
Retinal detachment with retinal break	GMV-Right Lateral Occipital Cortex, superior division	rs951762	C	A	0.106669	0.0207234	26.49	2.64296e-07	0.0031314	0.0095526	0.743053
Retinal detachment with retinal break	GMV-Right Lingual Gyrus	rs10824342	T	C	-0.102406	0.0201403	25.85	3.68392e-07	-0.012993	0.0095868	0.175348
Retinal detachment with retinal break	GMV-Right Lingual Gyrus	rs10863467	T	C	0.099678	0.0205903	23.44	1.29175e-06	-0.0063278	0.0098525	0.520715
Retinal detachment with retinal break	GMV-Right Lingual Gyrus	rs10885409	C	T	0.0960092	0.020179	22.64	1.95637e-06	0.011189	0.0095928	0.243484
Retinal detachment with retinal break	GMV-Right Lingual Gyrus	rs115493740	A	G	0.178827	0.0317842	31.66	1.84124e-08	-0.023609	0.018132	0.192908
Retinal detachment with retinal break	GMV-Right Lingual Gyrus	rs11746417	G	A	-0.0969183	0.0204537	22.45	2.15382e-06	-0.0068922	0.0098599	0.484552
Retinal detachment with retinal break	GMV-Right Lingual Gyrus	rs12193446	G	A	-0.223689	0.0342196	42.73	6.28203e-11	-0.0055271	0.01613	0.731863
Retinal detachment with retinal break	GMV-Right Lingual Gyrus	rs1286750	C	A	0.10233	0.0221733	21.3	3.93061e-06	0.010325	0.010657	0.332644
Retinal detachment with retinal break	GMV-Right Lingual Gyrus	rs141924701	A	C	0.388695	0.0808786	23.1	1.54049e-06	0.086519	0.04772	0.0698393
Retinal detachment with retinal break	GMV-Right Lingual Gyrus	rs145363116	A	C	0.296079	0.0622445	22.63	1.9678e-06	-0.0055145	0.042638	0.897094
Retinal detachment with retinal break	GMV-Right Lingual Gyrus	rs147619375	G	A	-0.198342	0.0423827	21.9	2.87177e-06	-0.042646	0.029641	0.150238
Retinal detachment with retinal break	GMV-Right Lingual Gyrus	rs1509848	T	C	0.0963821	0.0208153	21.44	3.65048e-06	-0.0078964	0.0098899	0.424629
Retinal detachment with retinal break	GMV-Right Lingual Gyrus	rs16909740	A	G	-0.113784	0.0211714	28.88	7.68352e-08	0.018782	0.010787	0.0816582
Retinal detachment with retinal break	GMV-Right Lingual Gyrus	rs4627402	T	C	0.181786	0.0357443	25.86	3.6621e-07	-0.056095	0.011475	1.02376e-06
Retinal detachment with retinal break	GMV-Right Lingual Gyrus	rs4641771	A	G	0.226683	0.0441095	26.41	2.76051e-07	0.021695	0.029404	0.460628
Retinal detachment with retinal break	GMV-Right Lingual Gyrus	rs4807945	G	A	-0.109946	0.0213843	26.43	2.72628e-07	0.0023301	0.0097524	0.811168
Retinal detachment with retinal break	GMV-Right Lingual Gyrus	rs4903200	T	G	0.11619	0.0225194	26.62	2.47526e-07	-0.014981	0.010141	0.139627
Retinal detachment with retinal break	GMV-Right Lingual Gyrus	rs7118363	G	A	-0.16451	0.0211735	60.37	7.87227e-15	0.0024201	0.0097543	0.804054
Retinal detachment with retinal break	GMV-Right Lingual Gyrus	rs7522701	C	T	-0.125027	0.0218869	32.63	1.11391e-08	0.0092028	0.0099872	0.356821
Retinal detachment with retinal break	GMV-Right Lingual Gyrus	rs9410305	A	G	0.101892	0.0203416	25.09	5.46991e-07	-0.0012064	0.0096288	0.900297
Retinal detachment with retinal break	GMV-Right Lingual Gyrus	rs9474335	G	A	0.0984149	0.0202239	23.68	1.13729e-06	-0.0074946	0.0095337	0.431807
Retinal detachment with retinal break	GMV-Right Lingual Gyrus	rs951762	C	A	0.106669	0.0207234	26.49	2.64296e-07	-0.019406	0.0095518	0.0421988
Retinal detachment with retinal break	GMV-Right Middle Frontal Gyrus	rs10824342	T	C	-0.102406	0.0201403	25.85	3.68392e-07	0.0090417	0.0095871	0.345637
Retinal detachment with retinal break	GMV-Right Middle Frontal Gyrus	rs10863467	T	C	0.099678	0.0205903	23.44	1.29175e-06	-0.00057551	0.0098526	0.953422
Retinal detachment with retinal break	GMV-Right Middle Frontal Gyrus	rs10885409	C	T	0.0960092	0.020179	22.64	1.95637e-06	-0.012501	0.0095927	0.19254
Retinal detachment with retinal break	GMV-Right Middle Frontal Gyrus	rs115493740	A	G	0.178827	0.0317842	31.66	1.84124e-08	-0.0075351	0.018132	0.677735
Retinal detachment with retinal break	GMV-Right Middle Frontal Gyrus	rs11746417	G	A	-0.0969183	0.0204537	22.45	2.15382e-06	8.4773e-05	0.00986	0.99314
Retinal detachment with retinal break	GMV-Right Middle Frontal Gyrus	rs12193446	G	A	-0.223689	0.0342196	42.73	6.28203e-11	0.00065081	0.01613	0.967816
Retinal detachment with retinal break	GMV-Right Middle Frontal Gyrus	rs1286750	C	A	0.10233	0.0221733	21.3	3.93061e-06	-0.00084229	0.010658	0.937007
Retinal detachment with retinal break	GMV-Right Middle Frontal Gyrus	rs141924701	A	C	0.388695	0.0808786	23.1	1.54049e-06	0.020917	0.047724	0.661165
Retinal detachment with retinal break	GMV-Right Middle Frontal Gyrus	rs145363116	A	C	0.296079	0.0622445	22.63	1.9678e-06	-0.045041	0.042637	0.290797
Retinal detachment with retinal break	GMV-Right Middle Frontal Gyrus	rs147619375	G	A	-0.198342	0.0423827	21.9	2.87177e-06	0.043829	0.029641	0.139245
Retinal detachment with retinal break	GMV-Right Middle Frontal Gyrus	rs1509848	T	C	0.0963821	0.0208153	21.44	3.65048e-06	0.0057442	0.0098899	0.561371
Retinal detachment with retinal break	GMV-Right Middle Frontal Gyrus	rs16909740	A	G	-0.113784	0.0211714	28.88	7.68352e-08	0.035317	0.010785	0.00105974
Retinal detachment with retinal break	GMV-Right Middle Frontal Gyrus	rs4627402	T	C	0.181786	0.0357443	25.86	3.6621e-07	-0.010085	0.011481	0.379752
Retinal detachment with retinal break	GMV-Right Middle Frontal Gyrus	rs4641771	A	G	0.226683	0.0441095	26.41	2.76051e-07	0.0053601	0.029404	0.855358
Retinal detachment with retinal break	GMV-Right Middle Frontal Gyrus	rs4807945	G	A	-0.109946	0.0213843	26.43	2.72628e-07	0.0091834	0.0097522	0.34637
Retinal detachment with retinal break	GMV-Right Middle Frontal Gyrus	rs4903200	T	G	0.11619	0.0225194	26.62	2.47526e-07	0.01691	0.010141	0.0954553
Retinal detachment with retinal break	GMV-Right Middle Frontal Gyrus	rs7118363	G	A	-0.16451	0.0211735	60.37	7.87227e-15	0.0087891	0.0097541	0.367561
Retinal detachment with retinal break	GMV-Right Middle Frontal Gyrus	rs7522701	C	T	-0.125027	0.0218869	32.63	1.11391e-08	-0.0032997	0.0099874	0.741105
Retinal detachment with retinal break	GMV-Right Middle Frontal Gyrus	rs9410305	A	G	0.101892	0.0203416	25.09	5.46991e-07	0.00049253	0.0096288	0.959206
Retinal detachment with retinal break	GMV-Right Middle Frontal Gyrus	rs9474335	G	A	0.0984149	0.0202239	23.68	1.13729e-06	0.0030427	0.0095338	0.749618
Retinal detachment with retinal break	GMV-Right Middle Frontal Gyrus	rs951762	C	A	0.106669	0.0207234	26.49	2.64296e-07	-0.016454	0.009552	0.0849767
Retinal detachment with retinal break	GMV-Right Middle Temporal Gyrus, anterior division	rs10824342	T	C	-0.102406	0.0201403	25.85	3.68392e-07	-0.0073458	0.0095871	0.443558
Retinal detachment with retinal break	GMV-Right Middle Temporal Gyrus, anterior division	rs10863467	T	C	0.099678	0.0205903	23.44	1.29175e-06	-0.024001	0.0098513	0.0148423
[truncated: 6,204 more rows]

## Sheet: Sheet2
Supplementary Table S5B. Genetic instruments used in reverse MR analyses (GMV → retinal detachment) after LD pruning and harmonization.
GMV (exposure)	Retinal detachment (outcome)	SNP	Effect allele	Other allele	Exposure (GMV)				Outcome (retinal detachment)
					Beta	SE	F	P-value	Beta	SE	P-value
GMV-Brain-Stem	Retinal detachment with retinal break	rs10122873	A	G	0.2195	0.041215	28.36	1.01601e-07	0.181135	0.174308	0.298727
GMV-Brain-Stem	Retinal detachment with retinal break	rs117133255	A	G	-0.12781	0.026203	23.79	1.08019e-06	0.00692927	0.0669877	0.917613
GMV-Brain-Stem	Retinal detachment with retinal break	rs117914835	C	T	0.19039	0.040903	21.67	3.26362e-06	-0.112174	0.13477	0.405219
GMV-Brain-Stem	Retinal detachment with retinal break	rs13107325	T	C	0.19367	0.018558	108.91	1.94984e-25	0.0661388	0.0853156	0.438207
GMV-Brain-Stem	Retinal detachment with retinal break	rs143111361	T	C	0.2565	0.052784	23.61	1.18577e-06	0.151164	0.179476	0.399646
GMV-Brain-Stem	Retinal detachment with retinal break	rs158530	G	A	-0.048705	0.010572	21.22	4.10677e-06	0.0117836	0.0229097	0.607006
GMV-Brain-Stem	Retinal detachment with retinal break	rs1860029	G	A	0.045678	0.0096373	22.46	2.15377e-06	0.0118151	0.0202578	0.559733
GMV-Brain-Stem	Retinal detachment with retinal break	rs1909960	C	A	0.051719	0.009798	27.86	1.31462e-07	-0.0220766	0.0204703	0.280823
GMV-Brain-Stem	Retinal detachment with retinal break	rs2052690	T	G	0.05556	0.010495	28.03	1.21004e-07	0.00179546	0.021951	0.934811
GMV-Brain-Stem	Retinal detachment with retinal break	rs2291148	A	G	0.076023	0.016611	20.95	4.75226e-06	-0.00542386	0.03569	0.87921
GMV-Brain-Stem	Retinal detachment with retinal break	rs2584557	T	C	-0.052055	0.0098101	28.16	1.1298e-07	0.000127568	0.0204316	0.995018
GMV-Brain-Stem	Retinal detachment with retinal break	rs2814195	C	A	0.058374	0.012637	21.34	3.8699e-06	-0.0265932	0.0257828	0.302338
GMV-Brain-Stem	Retinal detachment with retinal break	rs28437095	G	A	-0.053437	0.011424	21.88	2.92281e-06	-0.00582118	0.0233946	0.803495
GMV-Brain-Stem	Retinal detachment with retinal break	rs2972190	C	T	0.049036	0.01013	23.43	1.30167e-06	-0.00915307	0.0219114	0.676144
GMV-Brain-Stem	Retinal detachment with retinal break	rs3812325	G	T	0.049632	0.010649	21.72	3.1703e-06	0.0302565	0.021362	0.156668
GMV-Brain-Stem	Retinal detachment with retinal break	rs4039600	G	A	0.051668	0.0098949	27.27	1.78896e-07	-0.0494566	0.0206033	0.0163765
GMV-Brain-Stem	Retinal detachment with retinal break	rs4317448	T	G	-0.062289	0.012629	24.33	8.19219e-07	-0.0400315	0.029789	0.179002
GMV-Brain-Stem	Retinal detachment with retinal break	rs508195	G	A	-0.071134	0.014758	23.23	1.44544e-06	0.0156143	0.0301602	0.604658
GMV-Brain-Stem	Retinal detachment with retinal break	rs61970500	A	C	-0.085056	0.018491	21.16	4.25109e-06	0.0535726	0.0319918	0.0940178
GMV-Brain-Stem	Retinal detachment with retinal break	rs62113123	A	G	0.063537	0.013653	21.66	3.28095e-06	0.021964	0.0301932	0.466951
GMV-Brain-Stem	Retinal detachment with retinal break	rs62521953	G	A	0.051581	0.0098015	27.69	1.4345e-07	-0.0173497	0.0201959	0.390302
GMV-Brain-Stem	Retinal detachment with retinal break	rs7111970	A	G	-0.07421	0.0095194	60.77	6.68344e-15	0.0191447	0.0203684	0.347258
GMV-Brain-Stem	Retinal detachment with retinal break	rs7274186	G	A	-0.045516	0.009569	22.63	1.98107e-06	-0.00844954	0.0201661	0.675218
GMV-Brain-Stem	Retinal detachment with retinal break	rs847147	A	G	-0.05132	0.010785	22.64	1.96065e-06	-0.0405645	0.0268459	0.130786
GMV-Brain-Stem	Retinal detachment with retinal break	rs9461218	A	G	0.052244	0.010935	22.83	1.78484e-06	0.0195181	0.0245915	0.427375
GMV-Brain-Stem	Retinal detachment with retinal break	rs9505097	T	C	0.063609	0.011828	28.92	7.61027e-08	-0.0312523	0.0238713	0.190466
GMV-Left Amygdala	Retinal detachment with retinal break	rs1040851	A	C	0.059097	0.0096103	37.81	7.91407e-10	0.00442351	0.020488	0.829059
GMV-Left Amygdala	Retinal detachment with retinal break	rs10493152	G	A	-0.067073	0.012619	28.25	1.07473e-07	-0.00553757	0.0316835	0.861254
GMV-Left Amygdala	Retinal detachment with retinal break	rs10774183	T	C	0.058455	0.009813	35.48	2.61036e-09	-0.00740374	0.0211189	0.725909
GMV-Left Amygdala	Retinal detachment with retinal break	rs11030003	T	C	0.048774	0.010308	22.39	2.23872e-06	0.00493346	0.021292	0.816768
GMV-Left Amygdala	Retinal detachment with retinal break	rs11604780	G	A	-0.047886	0.0095618	25.08	5.53988e-07	0.0181529	0.0203792	0.37306
GMV-Left Amygdala	Retinal detachment with retinal break	rs12187334	C	T	0.05048	0.0096431	27.4	1.66648e-07	0.0109984	0.0213668	0.606734
GMV-Left Amygdala	Retinal detachment with retinal break	rs12885688	G	T	0.098331	0.019619	25.12	5.425e-07	-0.00174155	0.0336569	0.958733
GMV-Left Amygdala	Retinal detachment with retinal break	rs12928694	A	C	0.060244	0.013038	21.35	3.84858e-06	-0.0158935	0.0251135	0.526821
GMV-Left Amygdala	Retinal detachment with retinal break	rs13095889	A	G	0.051201	0.010817	22.4	2.22331e-06	0.0429688	0.0236639	0.0694017
GMV-Left Amygdala	Retinal detachment with retinal break	rs140752955	T	G	0.16446	0.035599	21.34	3.86456e-06	0.061291	0.151686	0.686166
GMV-Left Amygdala	Retinal detachment with retinal break	rs141123607	A	G	-0.16962	0.035172	23.26	1.42692e-06	0.0661479	0.0487769	0.175057
GMV-Left Amygdala	Retinal detachment with retinal break	rs141206164	T	C	-0.35987	0.076967	21.86	2.94781e-06	-0.615897	0.454617	0.175494
GMV-Left Amygdala	Retinal detachment with retinal break	rs14314	C	A	0.04969	0.01001	24.64	6.95184e-07	-0.0453361	0.0207461	0.0288682
GMV-Left Amygdala	Retinal detachment with retinal break	rs143492879	A	G	-0.11854	0.025722	21.24	4.07756e-06	-0.0582174	0.0545993	0.286304
GMV-Left Amygdala	Retinal detachment with retinal break	rs149965804	A	G	0.15892	0.033282	22.8	1.80842e-06	0.034621	0.0447868	0.439512
GMV-Left Amygdala	Retinal detachment with retinal break	rs151297408	T	C	-0.19063	0.038867	24.06	9.4254e-07	-0.0577694	0.226229	0.798446
GMV-Left Amygdala	Retinal detachment with retinal break	rs2389926	T	C	0.04882	0.010263	22.63	1.98016e-06	0.0153295	0.0216492	0.478891
GMV-Left Amygdala	Retinal detachment with retinal break	rs541328993	T	G	-0.24336	0.048078	25.62	4.18601e-07	-0.0292754	0.0493997	0.553434
GMV-Left Amygdala	Retinal detachment with retinal break	rs6880193	G	A	-0.068504	0.014679	21.78	3.07893e-06	-0.00735238	0.0433131	0.865207
GMV-Left Amygdala	Retinal detachment with retinal break	rs7315280	G	A	0.081601	0.014692	30.85	2.82358e-08	0.0504149	0.03475	0.146839
GMV-Left Amygdala	Retinal detachment with retinal break	rs75604630	T	C	0.094191	0.020365	21.39	3.76357e-06	0.0414125	0.0374526	0.268844
GMV-Left Amygdala	Retinal detachment with retinal break	rs7795261	G	A	-0.062234	0.012141	26.28	2.98676e-07	0.0368098	0.0267943	0.169506
GMV-Left Amygdala	Retinal detachment with retinal break	rs79838531	T	C	-0.082199	0.017933	21.01	4.5941e-06	-0.087056	0.0361051	0.0159012
GMV-Left Amygdala	Retinal detachment with retinal break	rs9534316	C	T	0.046206	0.010025	21.24	4.07099e-06	0.0531302	0.0206925	0.0102402
GMV-Left Angular Gyrus	Retinal detachment with retinal break	rs11014176	T	C	0.052608	0.01114	22.3	2.34531e-06	0.0354051	0.025411	0.163529
GMV-Left Angular Gyrus	Retinal detachment with retinal break	rs12435170	C	T	-0.054384	0.011316	23.1	1.5506e-06	-0.0231777	0.0224868	0.30267
GMV-Left Angular Gyrus	Retinal detachment with retinal break	rs138019802	A	G	-0.33458	0.06901	23.51	1.25372e-06	0.0813288	0.0564693	0.149802
GMV-Left Angular Gyrus	Retinal detachment with retinal break	rs17669337	T	C	0.060375	0.0095876	39.65	3.08745e-10	-0.0391317	0.0212465	0.0655043
GMV-Left Angular Gyrus	Retinal detachment with retinal break	rs185899407	T	C	-0.46742	0.098193	22.66	1.94626e-06	0.113173	0.0704942	0.1084
GMV-Left Angular Gyrus	Retinal detachment with retinal break	rs221326	T	G	0.052138	0.0095785	29.63	5.2881e-08	-0.0105975	0.0205475	0.606024
GMV-Left Angular Gyrus	Retinal detachment with retinal break	rs239676	A	G	-0.073444	0.013422	29.94	4.49573e-08	0.0253172	0.0284026	0.372731
GMV-Left Angular Gyrus	Retinal detachment with retinal break	rs55932622	T	C	-0.056242	0.011769	22.84	1.77296e-06	-0.00882685	0.0258356	0.732612
GMV-Left Angular Gyrus	Retinal detachment with retinal break	rs56896884	A	G	0.044725	0.0096297	21.57	3.42926e-06	0.0255526	0.0204932	0.212441
GMV-Left Angular Gyrus	Retinal detachment with retinal break	rs57477096	C	T	0.077448	0.016702	21.5	3.55468e-06	-0.0326811	0.0374474	0.382816
GMV-Left Angular Gyrus	Retinal detachment with retinal break	rs7300606	C	T	0.050224	0.010743	21.86	2.95937e-06	0.0123456	0.0226555	0.585804
GMV-Left Angular Gyrus	Retinal detachment with retinal break	rs73056399	G	T	-0.15243	0.03221	22.4	2.23357e-06	0.0145806	0.0802093	0.855754
GMV-Left Angular Gyrus	Retinal detachment with retinal break	rs80321314	A	G	0.084697	0.017487	23.46	1.2841e-06	0.00400915	0.036336	0.912143
GMV-Left Angular Gyrus	Retinal detachment with retinal break	rs961522	C	T	-0.051369	0.009759	27.71	1.42495e-07	-0.0244757	0.0207274	0.237669
GMV-Left Caudate	Retinal detachment with retinal break	rs10211752	G	A	-0.054036	0.010404	26.98	2.07874e-07	-0.0119602	0.0207508	0.564364
GMV-Left Caudate	Retinal detachment with retinal break	rs10430577	T	C	-0.061448	0.011214	30.03	4.30725e-08	0.00879406	0.0261713	0.736857
GMV-Left Caudate	Retinal detachment with retinal break	rs10488515	C	T	0.088132	0.018207	23.43	1.30407e-06	0.0666571	0.0494782	0.177915
GMV-Left Caudate	Retinal detachment with retinal break	rs10931283	T	C	0.047843	0.010012	22.83	1.77501e-06	-0.0194947	0.0208643	0.35012
GMV-Left Caudate	Retinal detachment with retinal break	rs10934586	G	A	0.04433	0.0095813	21.41	3.7368e-06	-0.0245905	0.0202334	0.224237
GMV-Left Caudate	Retinal detachment with retinal break	rs11060845	T	G	-0.11265	0.024129	21.8	3.05e-06	-0.0896872	0.0503175	0.0746793
GMV-Left Caudate	Retinal detachment with retinal break	rs1107674	G	T	-0.046071	0.0099234	21.55	3.4586e-06	0.0348288	0.0217996	0.110115
GMV-Left Caudate	Retinal detachment with retinal break	rs115400054	T	C	-0.10228	0.014327	50.96	9.68278e-13	-0.0329673	0.0317355	0.298891
GMV-Left Caudate	Retinal detachment with retinal break	rs11558374	T	G	-0.32319	0.070194	21.2	4.1639e-06	-0.0361476	0.090181	0.688543
GMV-Left Caudate	Retinal detachment with retinal break	rs115942219	T	C	-0.13528	0.028293	22.86	1.75065e-06	0.0158539	0.051625	0.75877
GMV-Left Caudate	Retinal detachment with retinal break	rs11646035	T	C	0.11333	0.022794	24.72	6.67882e-07	0.0262576	0.0501665	0.600689
GMV-Left Caudate	Retinal detachment with retinal break	rs11647185	T	G	0.045489	0.0096127	22.39	2.23563e-06	-0.0596384	0.0218192	0.00627032
GMV-Left Caudate	Retinal detachment with retinal break	rs11838776	A	G	0.055123	0.01067	26.69	2.40824e-07	-0.0231309	0.0234362	0.323655
GMV-Left Caudate	Retinal detachment with retinal break	rs12256103	G	A	0.051889	0.010508	24.38	7.9561e-07	-0.0145055	0.0208059	0.485689
GMV-Left Caudate	Retinal detachment with retinal break	rs12498000	C	T	-0.077001	0.016033	23.07	1.57688e-06	-0.0667516	0.0417751	0.11007
GMV-Left Caudate	Retinal detachment with retinal break	rs12928520	T	C	0.063386	0.0096728	42.94	5.76766e-11	-0.00145393	0.0210598	0.944959
GMV-Left Caudate	Retinal detachment with retinal break	rs13107325	T	C	0.12981	0.018584	48.79	2.92415e-12	0.0661388	0.0853156	0.438207
GMV-Left Caudate	Retinal detachment with retinal break	rs13260	T	G	-0.085351	0.016838	25.69	4.03181e-07	-0.0208255	0.0365027	0.568325
GMV-Left Caudate	Retinal detachment with retinal break	rs144861591	T	C	-0.084939	0.018049	22.15	2.54039e-06	0.0586703	0.0527221	0.265785
GMV-Left Caudate	Retinal detachment with retinal break	rs146074154	A	G	-0.13161	0.027993	22.1	2.59956e-06	-0.0452822	0.0469208	0.334506
GMV-Left Caudate	Retinal detachment with retinal break	rs1570221	A	G	-0.055994	0.0099223	31.85	1.68927e-08	-0.0265354	0.0226568	0.241523
GMV-Left Caudate	Retinal detachment with retinal break	rs1652783	G	A	-0.053913	0.011365	22.5	2.10911e-06	-0.0142761	0.0224245	0.524365
GMV-Left Caudate	Retinal detachment with retinal break	rs2569114	T	C	-0.047374	0.0098878	22.96	1.66917e-06	-0.00235051	0.0204295	0.908402
GMV-Left Caudate	Retinal detachment with retinal break	rs2863994	G	T	-0.0544	0.0095646	32.35	1.30467e-08	0.0170437	0.020412	0.403726
GMV-Left Caudate	Retinal detachment with retinal break	rs28675380	A	G	-0.043966	0.0095427	21.23	4.10204e-06	-0.0141403	0.0212266	0.50531
GMV-Left Caudate	Retinal detachment with retinal break	rs34912393	A	G	0.05068	0.010642	22.68	1.92797e-06	-0.0305691	0.0221031	0.166658
GMV-Left Caudate	Retinal detachment with retinal break	rs35167301	T	C	0.058803	0.012627	21.69	3.23073e-06	0.0400347	0.0336823	0.234597
GMV-Left Caudate	Retinal detachment with retinal break	rs3901778	T	C	0.096552	0.020835	21.48	3.60579e-06	-0.0770885	0.0366676	0.0355222
GMV-Left Caudate	Retinal detachment with retinal break	rs4525538	G	A	0.069716	0.0098242	50.36	1.31826e-12	-0.00747878	0.0205013	0.715263
GMV-Left Caudate	Retinal detachment with retinal break	rs4843621	G	A	0.055823	0.010212	29.88	4.64729e-08	-0.0153414	0.0217194	0.479972
GMV-Left Caudate	Retinal detachment with retinal break	rs55823223	A	G	0.084507	0.013373	39.93	2.67609e-10	-0.0835116	0.0354094	0.018351
GMV-Left Caudate	Retinal detachment with retinal break	rs56218434	T	C	-0.044597	0.0096883	21.19	4.18312e-06	-0.0481628	0.0202183	0.0172123
GMV-Left Caudate	Retinal detachment with retinal break	rs6102455	C	T	-0.055305	0.011763	22.11	2.59657e-06	-0.0129948	0.0212559	0.540969
GMV-Left Caudate	Retinal detachment with retinal break	rs61083878	G	A	0.061694	0.01105	31.17	2.39111e-08	-0.0105488	0.0217984	0.628437
GMV-Left Caudate	Retinal detachment with retinal break	rs629508	C	T	-0.046067	0.0099323	21.51	3.53671e-06	-0.0170948	0.020731	0.409598
GMV-Left Caudate	Retinal detachment with retinal break	rs7578032	T	G	-0.061916	0.011788	27.59	1.51356e-07	0.0188755	0.0245218	0.441452
GMV-Left Caudate	Retinal detachment with retinal break	rs7596872	A	C	0.083735	0.015967	27.5	1.58489e-07	0.058429	0.0526129	0.266764
GMV-Left Caudate	Retinal detachment with retinal break	rs7838361	T	C	0.139	0.03016	21.24	4.07662e-06	0.0200441	0.118784	0.865998
GMV-Left Caudate	Retinal detachment with retinal break	rs79043147	T	C	0.083526	0.018031	21.46	3.6358e-06	-0.0165565	0.0513823	0.747285
GMV-Left Caudate	Retinal detachment with retinal break	rs7988509	C	A	-0.096701	0.019109	25.61	4.21405e-07	-0.00519043	0.029315	0.859463
GMV-Left Caudate	Retinal detachment with retinal break	rs855791	G	A	-0.048734	0.0095976	25.78	3.85035e-07	0.00347187	0.0211468	0.86959
GMV-Left Caudate	Retinal detachment with retinal break	rs9349128	G	A	-0.049726	0.01009	24.29	8.34834e-07	-0.0266548	0.021428	0.213528
GMV-Left Caudate	Retinal detachment with retinal break	rs9521686	C	T	0.05225	0.010772	23.53	1.23908e-06	0.0331997	0.0240362	0.167206
GMV-Left Caudate	Retinal detachment with retinal break	rs9838279	C	T	0.048645	0.0095201	26.11	3.25312e-07	-0.0218229	0.0202887	0.282097
GMV-Left Central Opercular Cortex	Retinal detachment with retinal break	rs10514231	T	C	0.04631	0.0099258	21.77	3.09599e-06	-0.0257694	0.0208187	0.215791
GMV-Left Central Opercular Cortex	Retinal detachment with retinal break	rs10893111	G	T	-0.054992	0.011325	23.58	1.20837e-06	0.0175589	0.0259619	0.498828
GMV-Left Central Opercular Cortex	Retinal detachment with retinal break	rs11099868	T	G	0.051973	0.011297	21.17	4.2335e-06	0.00283815	0.0292189	0.92262
GMV-Left Central Opercular Cortex	Retinal detachment with retinal break	rs146346906	T	C	0.21369	0.046634	21	4.62275e-06	-0.0440909	0.077531	0.569569
GMV-Left Central Opercular Cortex	Retinal detachment with retinal break	rs149980486	T	C	-0.30717	0.063006	23.77	1.09421e-06	-0.101222	0.380165	0.79004
GMV-Left Central Opercular Cortex	Retinal detachment with retinal break	rs1962434	T	C	-0.075543	0.016436	21.12	4.32613e-06	0.0371728	0.0378784	0.326409
GMV-Left Central Opercular Cortex	Retinal detachment with retinal break	rs2167445	T	C	0.091625	0.019987	21.02	4.58036e-06	0.0810857	0.0557038	0.145488
GMV-Left Central Opercular Cortex	Retinal detachment with retinal break	rs3755464	A	G	0.045314	0.0098572	21.13	4.30923e-06	-0.00782067	0.0204005	0.701455
GMV-Left Central Opercular Cortex	Retinal detachment with retinal break	rs4485219	A	G	-0.046595	0.009695	23.1	1.54953e-06	0.0352086	0.0208432	0.091178
GMV-Left Central Opercular Cortex	Retinal detachment with retinal break	rs4667446	C	T	-0.045099	0.0097014	21.61	3.36047e-06	-0.0204021	0.0202735	0.314251
GMV-Left Central Opercular Cortex	Retinal detachment with retinal break	rs66772587	G	A	-0.050163	0.010929	21.07	4.45964e-06	-0.00807134	0.023142	0.727259
GMV-Left Central Opercular Cortex	Retinal detachment with retinal break	rs72775168	C	T	0.09517	0.020238	22.11	2.58523e-06	-0.0312286	0.0394848	0.429002
GMV-Left Central Opercular Cortex	Retinal detachment with retinal break	rs79101093	A	G	-0.25484	0.054891	21.55	3.4578e-06	0.00451771	0.148976	0.975808
GMV-Left Central Opercular Cortex	Retinal detachment with retinal break	rs79165631	T	C	0.15075	0.031726	22.58	2.03002e-06	-0.0812625	0.120447	0.499881
GMV-Left Central Opercular Cortex	Retinal detachment with retinal break	rs9686155	G	A	-0.053488	0.011574	21.36	3.83442e-06	-0.0110834	0.024134	0.646059
GMV-Left Cingulate Gyrus, anterior division	Retinal detachment with retinal break	rs10094046	T	C	-0.064926	0.013604	22.78	1.83147e-06	-0.0406252	0.0250628	0.105031
GMV-Left Cingulate Gyrus, anterior division	Retinal detachment with retinal break	rs10283100	G	A	-0.11548	0.02073	31.03	2.56744e-08	0.0202789	0.0388428	0.601617
GMV-Left Cingulate Gyrus, anterior division	Retinal detachment with retinal break	rs10498184	C	T	0.056131	0.012094	21.54	3.48337e-06	0.0296231	0.0237128	0.211575
GMV-Left Cingulate Gyrus, anterior division	Retinal detachment with retinal break	rs113251484	T	C	0.11202	0.024315	21.22	4.10771e-06	0.0547627	0.0705089	0.437349
GMV-Left Cingulate Gyrus, anterior division	Retinal detachment with retinal break	rs113611320	G	A	-0.12092	0.025971	21.68	3.2419e-06	-0.110035	0.0534621	0.0395731
GMV-Left Cingulate Gyrus, anterior division	Retinal detachment with retinal break	rs11525058	T	C	0.066774	0.014296	21.82	3.01856e-06	0.0198226	0.0416249	0.633918
GMV-Left Cingulate Gyrus, anterior division	Retinal detachment with retinal break	rs117651954	T	G	-0.1401	0.03034	21.32	3.90032e-06	-0.0555744	0.0583366	0.340767
GMV-Left Cingulate Gyrus, anterior division	Retinal detachment with retinal break	rs17445345	T	C	0.057463	0.012572	20.89	4.88877e-06	0.0293742	0.0269253	0.275295
GMV-Left Cingulate Gyrus, anterior division	Retinal detachment with retinal break	rs1789167	G	A	-0.046779	0.0099907	21.92	2.85365e-06	0.0107143	0.0232862	0.645437
GMV-Left Cingulate Gyrus, anterior division	Retinal detachment with retinal break	rs2969	T	C	-0.052499	0.011088	22.42	2.20496e-06	-0.0087476	0.0239632	0.715079
GMV-Left Cingulate Gyrus, anterior division	Retinal detachment with retinal break	rs35448130	A	G	-0.072781	0.013725	28.12	1.1516e-07	0.0721762	0.0311495	0.0204989
GMV-Left Cingulate Gyrus, anterior division	Retinal detachment with retinal break	rs4843552	A	G	0.05092	0.0096142	28.05	1.19289e-07	0.00558602	0.0202009	0.782146
GMV-Left Cingulate Gyrus, anterior division	Retinal detachment with retinal break	rs6573817	A	G	0.059816	0.012776	21.92	2.86022e-06	0.0407313	0.0317947	0.200169
GMV-Left Cingulate Gyrus, anterior division	Retinal detachment with retinal break	rs73792403	A	G	0.083659	0.017417	23.07	1.57109e-06	0.00445116	0.0355127	0.900254
GMV-Left Cingulate Gyrus, anterior division	Retinal detachment with retinal break	rs75895503	A	C	-0.12335	0.024501	25.35	4.82725e-07	0.0864577	0.0558894	0.121877
GMV-Left Cingulate Gyrus, anterior division	Retinal detachment with retinal break	rs79726427	C	A	-0.17023	0.035668	22.78	1.82894e-06	-0.0275869	0.0599412	0.64535
GMV-Left Cingulate Gyrus, posterior division	Retinal detachment with retinal break	rs12452409	C	T	0.04633	0.010111	21	4.62807e-06	-0.0110415	0.0216636	0.610274
GMV-Left Cingulate Gyrus, posterior division	Retinal detachment with retinal break	rs12928520	T	C	0.044821	0.0096775	21.45	3.65174e-06	-0.00145393	0.0210598	0.944959
GMV-Left Cingulate Gyrus, posterior division	Retinal detachment with retinal break	rs13134779	C	T	-0.050797	0.010722	22.45	2.1737e-06	0.00355889	0.0243408	0.883755
GMV-Left Cingulate Gyrus, posterior division	Retinal detachment with retinal break	rs13376918	C	T	-0.07737	0.016108	23.07	1.57253e-06	0.0289956	0.0313536	0.355075
GMV-Left Cingulate Gyrus, posterior division	Retinal detachment with retinal break	rs139853420	T	C	0.20536	0.043756	22.03	2.70458e-06	0.0108085	0.0425897	0.799663
GMV-Left Cingulate Gyrus, posterior division	Retinal detachment with retinal break	rs17191263	T	C	-0.060984	0.011654	27.38	1.68384e-07	0.00235104	0.0251658	0.925568
GMV-Left Cingulate Gyrus, posterior division	Retinal detachment with retinal break	rs17669337	T	C	0.051278	0.0095899	28.59	9.0261e-08	-0.0391317	0.0212465	0.0655043
GMV-Left Cingulate Gyrus, posterior division	Retinal detachment with retinal break	rs182456674	G	A	-0.093429	0.020129	21.54	3.47616e-06	-0.029303	0.0546187	0.591613
GMV-Left Cingulate Gyrus, posterior division	Retinal detachment with retinal break	rs1831597	T	C	0.17754	0.037603	22.29	2.35668e-06	0.295882	0.197324	0.13375
GMV-Left Cingulate Gyrus, posterior division	Retinal detachment with retinal break	rs190648973	T	C	0.21192	0.042835	24.48	7.5753e-07	-0.14458	0.115194	0.209442
GMV-Left Cingulate Gyrus, posterior division	Retinal detachment with retinal break	rs201088783	C	T	-0.052026	0.010992	22.4	2.22485e-06	-0.0267668	0.0247815	0.280091
GMV-Left Cingulate Gyrus, posterior division	Retinal detachment with retinal break	rs2164950	A	G	0.072775	0.014446	25.38	4.74351e-07	0.000813058	0.0282748	0.977059
GMV-Left Cingulate Gyrus, posterior division	Retinal detachment with retinal break	rs34254072	T	G	0.068886	0.014588	22.3	2.34747e-06	-0.0185423	0.0284107	0.513979
GMV-Left Cingulate Gyrus, posterior division	Retinal detachment with retinal break	rs564041	A	G	-0.048227	0.01053	20.98	4.67627e-06	-0.0142651	0.0218127	0.513124
GMV-Left Cingulate Gyrus, posterior division	Retinal detachment with retinal break	rs73123652	C	T	-0.069877	0.015294	20.87	4.92947e-06	-0.0601907	0.0414919	0.146874
GMV-Left Cingulate Gyrus, posterior division	Retinal detachment with retinal break	rs73529417	G	A	0.060084	0.012035	24.92	6.01451e-07	-0.0165405	0.0239321	0.489476
GMV-Left Cingulate Gyrus, posterior division	Retinal detachment with retinal break	rs75298795	T	C	0.069013	0.013768	25.13	5.40879e-07	0.0108564	0.0368369	0.768212
GMV-Left Cingulate Gyrus, posterior division	Retinal detachment with retinal break	rs77839128	A	G	-0.16252	0.034939	21.64	3.3136e-06	0.127089	0.104196	0.222576
GMV-Left Crus I Cerebellum	Retinal detachment with retinal break	rs10435044	A	G	0.045187	0.0096786	21.8	3.0486e-06	-0.0354285	0.0202088	0.0795811
GMV-Left Crus I Cerebellum	Retinal detachment with retinal break	rs10745936	G	A	0.048399	0.0095735	25.56	4.32713e-07	-0.000576931	0.0206273	0.977687
GMV-Left Crus I Cerebellum	Retinal detachment with retinal break	rs11222913	A	G	-0.052766	0.010456	25.47	4.53315e-07	-0.0253052	0.0210513	0.229334
GMV-Left Crus I Cerebellum	Retinal detachment with retinal break	rs1123142	A	G	0.053034	0.010711	24.52	7.41822e-07	0.000540629	0.0216363	0.980065
GMV-Left Crus I Cerebellum	Retinal detachment with retinal break	rs114555117	C	T	0.27232	0.05177	27.67	1.45211e-07	0.212055	0.130264	0.103549
GMV-Left Crus I Cerebellum	Retinal detachment with retinal break	rs117403464	C	T	0.13037	0.028464	20.98	4.66767e-06	-0.0146596	0.0742878	0.843565
GMV-Left Crus I Cerebellum	Retinal detachment with retinal break	rs11764163	A	G	0.047743	0.0098183	23.65	1.16627e-06	-0.0115435	0.0212765	0.587441
GMV-Left Crus I Cerebellum	Retinal detachment with retinal break	rs12127002	A	G	-0.07181	0.014601	24.19	8.80238e-07	-0.0118443	0.0296271	0.68932
GMV-Left Crus I Cerebellum	Retinal detachment with retinal break	rs1457997	C	A	0.057989	0.0098965	34.33	4.70544e-09	-0.014743	0.0204054	0.469985
GMV-Left Crus I Cerebellum	Retinal detachment with retinal break	rs149732947	T	G	-0.18079	0.038318	22.26	2.39497e-06	-0.0343236	0.0636404	0.589654
GMV-Left Crus I Cerebellum	Retinal detachment with retinal break	rs1547050	T	C	0.088117	0.01023	74.19	7.56833e-18	-0.00065007	0.0214788	0.975855
GMV-Left Crus I Cerebellum	Retinal detachment with retinal break	rs1567712	G	A	-0.054384	0.011385	22.82	1.79391e-06	0.0125605	0.0238579	0.59856
GMV-Left Crus I Cerebellum	Retinal detachment with retinal break	rs1638195	C	T	-0.050798	0.010247	24.58	7.19118e-07	0.0256835	0.022681	0.257473
GMV-Left Crus I Cerebellum	Retinal detachment with retinal break	rs17749164	C	T	0.065194	0.0097089	45.09	1.92752e-11	-0.0133544	0.0203776	0.512244
GMV-Left Crus I Cerebellum	Retinal detachment with retinal break	rs2294654	A	G	-0.046135	0.0099902	21.33	3.89583e-06	0.0113656	0.0217777	0.601747
GMV-Left Crus I Cerebellum	Retinal detachment with retinal break	rs256513	C	T	-0.049603	0.0095443	27.01	2.04127e-07	0.0331718	0.0201953	0.100475
GMV-Left Crus I Cerebellum	Retinal detachment with retinal break	rs2571001	A	C	0.048271	0.0095351	25.63	4.17061e-07	0.000349594	0.0201652	0.986168
GMV-Left Crus I Cerebellum	Retinal detachment with retinal break	rs25871	A	G	-0.11013	0.023637	21.71	3.1908e-06	-0.0674665	0.091508	0.460955
GMV-Left Crus I Cerebellum	Retinal detachment with retinal break	rs2699315	A	G	-0.058683	0.012247	22.96	1.66418e-06	-0.006115	0.036012	0.865164
GMV-Left Crus I Cerebellum	Retinal detachment with retinal break	rs34825578	C	T	-0.054542	0.0095252	32.79	1.04112e-08	-0.0204215	0.0201668	0.311238
GMV-Left Crus I Cerebellum	Retinal detachment with retinal break	rs35758221	A	C	0.046953	0.010008	22.01	2.72396e-06	0.00948917	0.0214322	0.657944
GMV-Left Crus I Cerebellum	Retinal detachment with retinal break	rs3779381	G	A	0.050659	0.010868	21.73	3.16009e-06	0.0245622	0.0235138	0.296213
GMV-Left Crus I Cerebellum	Retinal detachment with retinal break	rs4144614	C	A	-0.045223	0.0097815	21.38	3.79752e-06	-0.0350402	0.0214557	0.10244
GMV-Left Crus I Cerebellum	Retinal detachment with retinal break	rs4233319	A	G	0.066936	0.013137	25.96	3.51237e-07	-0.0289743	0.0324025	0.371215
GMV-Left Crus I Cerebellum	Retinal detachment with retinal break	rs4560472	C	T	0.04776	0.0098135	23.69	1.14235e-06	0.0286431	0.0209868	0.172311
GMV-Left Crus I Cerebellum	Retinal detachment with retinal break	rs4689933	C	T	-0.05518	0.010154	29.53	5.5552e-08	-0.0266297	0.0216421	0.218525
GMV-Left Crus I Cerebellum	Retinal detachment with retinal break	rs4785297	C	T	-0.064373	0.011186	33.12	8.7963e-09	0.012156	0.025826	0.637865
GMV-Left Crus I Cerebellum	Retinal detachment with retinal break	rs4891261	T	C	-0.073655	0.0099828	54.44	1.65959e-13	0.00622024	0.0214084	0.771395
GMV-Left Crus I Cerebellum	Retinal detachment with retinal break	rs57839854	G	T	0.075767	0.016449	21.22	4.12667e-06	-0.00651112	0.0331	0.844054
GMV-Left Crus I Cerebellum	Retinal detachment with retinal break	rs6714490	G	A	0.066606	0.010781	38.17	6.59174e-10	-0.0147328	0.0221208	0.505402
GMV-Left Crus I Cerebellum	Retinal detachment with retinal break	rs72754248	A	G	0.1937	0.01847	109.98	1.13763e-25	-0.0157913	0.0296292	0.594058
GMV-Left Crus I Cerebellum	Retinal detachment with retinal break	rs72828403	G	A	-0.093508	0.018772	24.81	6.36796e-07	0.0735546	0.0455633	0.106454
GMV-Left Crus I Cerebellum	Retinal detachment with retinal break	rs72831708	T	G	0.10327	0.019537	27.94	1.26067e-07	-0.0156284	0.0612898	0.79873
GMV-Left Crus I Cerebellum	Retinal detachment with retinal break	rs73075470	T	C	0.061161	0.011258	29.51	5.61048e-08	-0.0289055	0.024774	0.243304
GMV-Left Crus I Cerebellum	Retinal detachment with retinal break	rs73371900	T	C	0.10533	0.020478	26.46	2.71832e-07	0.046995	0.0421992	0.265431
GMV-Left Crus I Cerebellum	Retinal detachment with retinal break	rs746138	G	A	0.093365	0.018516	25.43	4.63447e-07	-0.0175066	0.0268192	0.513908
GMV-Left Crus I Cerebellum	Retinal detachment with retinal break	rs75406602	G	A	0.18291	0.03951	21.43	3.68553e-06	0.0180368	0.0862872	0.834423
GMV-Left Crus I Cerebellum	Retinal detachment with retinal break	rs7578471	G	A	-0.047575	0.0095251	24.95	5.93745e-07	0.0131162	0.0202886	0.517968
GMV-Left Crus I Cerebellum	Retinal detachment with retinal break	rs76025319	C	T	-0.13368	0.018092	54.6	1.53462e-13	-0.0175186	0.0451737	0.69816
GMV-Left Crus I Cerebellum	Retinal detachment with retinal break	rs7663440	G	T	0.067318	0.013433	25.11	5.44628e-07	0.0525901	0.0324158	0.104727
GMV-Left Crus I Cerebellum	Retinal detachment with retinal break	rs7691642	T	C	-0.050117	0.0097455	26.45	2.73275e-07	0.0173419	0.0205613	0.39899
GMV-Left Crus I Cerebellum	Retinal detachment with retinal break	rs78446560	A	G	0.28292	0.061387	21.24	4.07193e-06	0.0125943	0.100461	0.900234
GMV-Left Crus I Cerebellum	Retinal detachment with retinal break	rs7929360	C	T	0.051999	0.010953	22.54	2.07444e-06	-0.0375005	0.0224137	0.0943061
GMV-Left Crus I Cerebellum	Retinal detachment with retinal break	rs8028327	G	A	-0.13494	0.017026	62.81	2.38232e-15	0.011413	0.0289764	0.693675
GMV-Left Crus I Cerebellum	Retinal detachment with retinal break	rs9456885	T	G	-0.044223	0.0096191	21.14	4.30031e-06	0.00836685	0.0201575	0.678088
GMV-Left Crus II Cerebellum	Retinal detachment with retinal break	rs10020462	T	C	-0.061313	0.0099788	37.75	8.16959e-10	0.0299173	0.0215668	0.165383
GMV-Left Crus II Cerebellum	Retinal detachment with retinal break	rs10860831	T	G	0.070727	0.011504	37.8	7.9671e-10	-0.0106008	0.0217497	0.625976
GMV-Left Crus II Cerebellum	Retinal detachment with retinal break	rs11191313	T	C	-0.060547	0.009962	36.94	1.23851e-09	0.045302	0.0208594	0.0298724
GMV-Left Crus II Cerebellum	Retinal detachment with retinal break	rs113111067	T	G	0.048965	0.0095876	26.08	3.29913e-07	0.0149238	0.0209644	0.476547
GMV-Left Crus II Cerebellum	Retinal detachment with retinal break	rs11356366	G	A	-0.062428	0.012904	23.41	1.32069e-06	0.042131	0.0355976	0.236597
GMV-Left Crus II Cerebellum	Retinal detachment with retinal break	rs114247414	T	C	-0.16378	0.034655	22.34	2.30515e-06	-0.0381726	0.0493915	0.439606
GMV-Left Crus II Cerebellum	Retinal detachment with retinal break	rs11652324	A	G	-0.052676	0.010584	24.77	6.50279e-07	-0.0110175	0.021828	0.613741
GMV-Left Crus II Cerebellum	Retinal detachment with retinal break	rs117332043	T	C	0.21519	0.018772	131.41	2.46037e-30	-0.0184803	0.0451845	0.682541
GMV-Left Crus II Cerebellum	Retinal detachment with retinal break	rs118104292	C	T	-0.10972	0.023861	21.14	4.28845e-06	-0.11587	0.128523	0.367292
GMV-Left Crus II Cerebellum	Retinal detachment with retinal break	rs131811	A	G	0.080477	0.017478	21.2	4.15815e-06	-0.0427019	0.0353478	0.227028
GMV-Left Crus II Cerebellum	Retinal detachment with retinal break	rs13244057	C	T	-0.046209	0.0096732	22.82	1.79102e-06	-0.00543053	0.0203746	0.789827
GMV-Left Crus II Cerebellum	Retinal detachment with retinal break	rs1405238	T	C	-0.063479	0.0098258	41.74	1.06611e-10	0.0201215	0.0204721	0.325669
GMV-Left Crus II Cerebellum	Retinal detachment with retinal break	rs141471965	T	C	-0.092059	0.014807	38.65	5.14873e-10	-0.0245544	0.0382764	0.521197
GMV-Left Crus II Cerebellum	Retinal detachment with retinal break	rs143948379	A	G	0.21422	0.043286	24.49	7.5145e-07	0.0271412	0.0870697	0.755254
GMV-Left Crus II Cerebellum	Retinal detachment with retinal break	rs1567244	T	C	-0.2176	0.036907	34.76	3.77746e-09	-0.103686	0.0821947	0.207141
GMV-Left Crus II Cerebellum	Retinal detachment with retinal break	rs1870681	T	C	0.050183	0.010511	22.79	1.81301e-06	-0.00162232	0.022239	0.941847
GMV-Left Crus II Cerebellum	Retinal detachment with retinal break	rs1969091	C	A	0.047961	0.010483	20.93	4.78851e-06	-0.0221194	0.0238602	0.353905
GMV-Left Crus II Cerebellum	Retinal detachment with retinal break	rs2294654	A	G	-0.051712	0.009989	26.8	2.27615e-07	0.0113656	0.0217777	0.601747
GMV-Left Crus II Cerebellum	Retinal detachment with retinal break	rs2360675	A	C	0.048261	0.0095841	25.36	4.80397e-07	0.00123281	0.0204827	0.952006
GMV-Left Crus II Cerebellum	Retinal detachment with retinal break	rs240826	C	T	0.044979	0.0095544	22.16	2.52058e-06	0.0258525	0.02033	0.203501
GMV-Left Crus II Cerebellum	Retinal detachment with retinal break	rs286953	A	G	0.050235	0.010707	22.01	2.72458e-06	0.000528282	0.0216616	0.980543
GMV-Left Crus II Cerebellum	Retinal detachment with retinal break	rs36052611	G	A	0.046454	0.0099489	21.8	3.04159e-06	0.00833563	0.0208623	0.689485
GMV-Left Crus II Cerebellum	Retinal detachment with retinal break	rs4711000	T	C	0.055611	0.0095621	33.82	6.11787e-09	0.0221377	0.0213477	0.299732
GMV-Left Crus II Cerebellum	Retinal detachment with retinal break	rs4839748	T	C	0.053552	0.0099399	29.03	7.2144e-08	-0.0112528	0.0231081	0.626282
GMV-Left Crus II Cerebellum	Retinal detachment with retinal break	rs4891262	T	C	0.06613	0.009981	43.9	3.53997e-11	0.00613576	0.0214077	0.774408
GMV-Left Crus II Cerebellum	Retinal detachment with retinal break	rs532711852	G	A	0.19334	0.039194	24.33	8.1677e-07	-0.00463246	0.110375	0.966522
GMV-Left Crus II Cerebellum	Retinal detachment with retinal break	rs6079584	C	A	-0.054185	0.0096471	31.55	1.9697e-08	-0.00600619	0.0201748	0.765926
GMV-Left Crus II Cerebellum	Retinal detachment with retinal break	rs61855298	G	A	0.06935	0.014948	21.52	3.51318e-06	-0.029903	0.0311204	0.336612
GMV-Left Crus II Cerebellum	Retinal detachment with retinal break	rs6658111	G	T	-0.053924	0.0099253	29.52	5.59758e-08	0.037183	0.0207222	0.0727579
GMV-Left Crus II Cerebellum	Retinal detachment with retinal break	rs696907	T	C	0.055713	0.0098479	32.01	1.55632e-08	0.0192604	0.0210337	0.359827
GMV-Left Crus II Cerebellum	Retinal detachment with retinal break	rs713607	A	G	0.071805	0.013831	26.95	2.10329e-07	0.00167152	0.0258191	0.948382
GMV-Left Crus II Cerebellum	Retinal detachment with retinal break	rs7151629	G	T	0.054003	0.010848	24.78	6.46845e-07	0.00615303	0.0219039	0.778779
GMV-Left Crus II Cerebellum	Retinal detachment with retinal break	rs72731840	C	A	-0.065656	0.011496	32.62	1.13763e-08	0.0114634	0.0229764	0.617836
GMV-Left Crus II Cerebellum	Retinal detachment with retinal break	rs72754248	A	G	0.20383	0.018465	121.85	2.94442e-28	-0.0157913	0.0296292	0.594058
GMV-Left Crus II Cerebellum	Retinal detachment with retinal break	rs73102146	T	G	0.089219	0.019516	20.9	4.86855e-06	-0.0141677	0.0635452	0.82357
GMV-Left Crus II Cerebellum	Retinal detachment with retinal break	rs7778054	C	T	-0.058669	0.0095765	37.53	9.14324e-10	0.00397049	0.0207019	0.847904
GMV-Left Crus II Cerebellum	Retinal detachment with retinal break	rs7834152	C	T	-0.052554	0.0097278	29.19	6.63896e-08	0.00717964	0.0210472	0.733012
GMV-Left Crus II Cerebellum	Retinal detachment with retinal break	rs78640054	A	G	0.12097	0.019164	39.85	2.80673e-10	0.099289	0.0435872	0.0227306
GMV-Left Crus II Cerebellum	Retinal detachment with retinal break	rs7874933	C	T	-0.066603	0.012365	29.01	7.2644e-08	-0.0427796	0.024098	0.0758595
GMV-Left Crus II Cerebellum	Retinal detachment with retinal break	rs7949205	A	G	0.055395	0.011856	21.83	2.99847e-06	-0.0213072	0.0256171	0.405547
GMV-Left Crus II Cerebellum	Retinal detachment with retinal break	rs9268763	T	C	-0.049176	0.0099351	24.5	7.48342e-07	0.0408801	0.0222322	0.0659478
GMV-Left Crus II Cerebellum	Retinal detachment with retinal break	rs9693857	T	C	0.047139	0.0095419	24.41	7.8614e-07	0.00902907	0.0207746	0.663838
GMV-Left Crus II Cerebellum	Retinal detachment with retinal break	rs9784070	T	C	0.051582	0.010336	24.91	6.06876e-07	-0.0289604	0.0240798	0.229098
GMV-Left Cuneal Cortex	Retinal detachment with retinal break	rs12300236	G	A	0.06782	0.014551	21.72	3.16957e-06	0.0636835	0.0262728	0.0153536
GMV-Left Cuneal Cortex	Retinal detachment with retinal break	rs141184517	A	G	-0.24655	0.052016	22.47	2.15229e-06	-0.480769	0.338052	0.154975
GMV-Left Cuneal Cortex	Retinal detachment with retinal break	rs2623722	T	G	0.078065	0.016468	22.47	2.14487e-06	-0.0340969	0.028974	0.239273
GMV-Left Cuneal Cortex	Retinal detachment with retinal break	rs2849739	A	G	0.056333	0.011977	22.12	2.57336e-06	0.0126204	0.025521	0.620945
GMV-Left Cuneal Cortex	Retinal detachment with retinal break	rs28537451	A	G	-0.17076	0.037017	21.28	3.98933e-06	0.0387896	0.141566	0.784081
GMV-Left Cuneal Cortex	Retinal detachment with retinal break	rs3801383	T	G	0.064328	0.010596	36.86	1.293e-09	0.0302856	0.0235952	0.1993
GMV-Left Cuneal Cortex	Retinal detachment with retinal break	rs73149590	G	A	0.09988	0.020481	23.78	1.08593e-06	0.0768688	0.0577006	0.182794
GMV-Left Cuneal Cortex	Retinal detachment with retinal break	rs75508587	T	C	-0.10238	0.021976	21.7	3.20332e-06	-0.074099	0.0381695	0.0522204
GMV-Left Cuneal Cortex	Retinal detachment with retinal break	rs78641403	A	G	0.14117	0.028935	23.8	1.07572e-06	0.000297236	0.108281	0.99781
GMV-Left Frontal Medial Cortex	Retinal detachment with retinal break	rs11758402	G	A	-0.045136	0.0095877	22.16	2.52e-06	-0.0151648	0.0203454	0.45605
GMV-Left Frontal Medial Cortex	Retinal detachment with retinal break	rs12180820	T	C	0.051848	0.010465	24.55	7.30298e-07	0.0341932	0.0266996	0.200312
GMV-Left Frontal Medial Cortex	Retinal detachment with retinal break	rs142419868	T	C	-0.088926	0.018628	22.79	1.82012e-06	0.0339663	0.0355789	0.339741
GMV-Left Frontal Medial Cortex	Retinal detachment with retinal break	rs144540853	T	C	0.12162	0.025395	22.94	1.68422e-06	-0.0501147	0.0421855	0.23485
GMV-Left Frontal Medial Cortex	Retinal detachment with retinal break	rs146555011	T	C	-0.12378	0.025752	23.1	1.54525e-06	0.0360161	0.0680186	0.596455
GMV-Left Frontal Medial Cortex	Retinal detachment with retinal break	rs1545696	G	A	-0.045757	0.0095716	22.85	1.75954e-06	0.019707	0.0207634	0.342559
GMV-Left Frontal Medial Cortex	Retinal detachment with retinal break	rs17221462	C	A	0.14016	0.03052	21.09	4.40453e-06	-0.0413595	0.0406985	0.309515
GMV-Left Frontal Medial Cortex	Retinal detachment with retinal break	rs2013880	T	C	0.083349	0.016733	24.81	6.36649e-07	0.00167935	0.0310713	0.956897
GMV-Left Frontal Medial Cortex	Retinal detachment with retinal break	rs2585043	A	G	0.050113	0.010374	23.34	1.3712e-06	0.0260928	0.0225183	0.246562
GMV-Left Frontal Medial Cortex	Retinal detachment with retinal break	rs2833962	C	T	0.08312	0.016126	26.57	2.56626e-07	-0.0128006	0.0331902	0.699737
GMV-Left Frontal Medial Cortex	Retinal detachment with retinal break	rs4458685	T	C	-0.048724	0.0095646	25.95	3.53183e-07	0.00745952	0.0201907	0.71179
GMV-Left Frontal Medial Cortex	Retinal detachment with retinal break	rs4843555	C	T	-0.060022	0.009638	38.78	4.8217e-10	0.00857852	0.0202082	0.671197
GMV-Left Frontal Medial Cortex	Retinal detachment with retinal break	rs6483479	T	C	0.046529	0.010122	21.13	4.31618e-06	0.0101545	0.0210052	0.628792
GMV-Left Frontal Medial Cortex	Retinal detachment with retinal break	rs6995880	T	C	0.047265	0.0098486	23.03	1.60398e-06	0.00428817	0.0219392	0.845035
GMV-Left Frontal Medial Cortex	Retinal detachment with retinal break	rs9297555	T	C	0.053778	0.011712	21.08	4.41774e-06	0.00548144	0.023877	0.818426
GMV-Left Frontal Operculum Cortex	Retinal detachment with retinal break	rs10520406	C	T	-0.10947	0.023959	20.88	4.92833e-06	0.0352988	0.0734055	0.630606
GMV-Left Frontal Operculum Cortex	Retinal detachment with retinal break	rs10850668	G	A	-0.050406	0.010419	23.41	1.32099e-06	-0.00763509	0.0218768	0.727086
GMV-Left Frontal Operculum Cortex	Retinal detachment with retinal break	rs1227135	T	C	-0.15638	0.030864	25.67	4.07756e-07	0.014294	0.0576	0.80401
GMV-Left Frontal Operculum Cortex	Retinal detachment with retinal break	rs12604743	A	C	-0.10695	0.021778	24.12	9.13061e-07	0.0330481	0.0448891	0.461599
GMV-Left Frontal Operculum Cortex	Retinal detachment with retinal break	rs13112698	C	T	0.098625	0.019258	26.23	3.05914e-07	-0.0330109	0.0337032	0.327354
GMV-Left Frontal Operculum Cortex	Retinal detachment with retinal break	rs1676717	A	G	0.045501	0.0098356	21.4	3.74542e-06	-0.00450034	0.0204657	0.825952
GMV-Left Frontal Operculum Cortex	Retinal detachment with retinal break	rs17689185	T	C	0.064819	0.013879	21.81	3.02343e-06	-0.0209806	0.025493	0.410511
GMV-Left Frontal Operculum Cortex	Retinal detachment with retinal break	rs2279829	T	C	0.092537	0.011462	65.18	7.19449e-16	0.00835827	0.0222398	0.707047
GMV-Left Frontal Operculum Cortex	Retinal detachment with retinal break	rs2810501	G	A	-0.18848	0.037465	25.31	4.92266e-07	0.0168342	0.0830912	0.839449
GMV-Left Frontal Operculum Cortex	Retinal detachment with retinal break	rs28520337	C	T	-0.11635	0.018686	38.77	4.84061e-10	0.0114969	0.0349103	0.74191
GMV-Left Frontal Operculum Cortex	Retinal detachment with retinal break	rs28663144	C	A	-0.12124	0.025736	22.19	2.48085e-06	0.00272494	0.0902177	0.975904
GMV-Left Frontal Operculum Cortex	Retinal detachment with retinal break	rs34999158	G	A	-0.073064	0.01034	49.93	1.64437e-12	-0.0170971	0.0206713	0.408185
GMV-Left Frontal Operculum Cortex	Retinal detachment with retinal break	rs4728410	C	T	-0.047852	0.0099317	23.21	1.45881e-06	0.0163326	0.0211606	0.440211
GMV-Left Frontal Operculum Cortex	Retinal detachment with retinal break	rs62183198	G	A	0.073831	0.014633	25.46	4.55722e-07	0.00397594	0.0336701	0.906
GMV-Left Frontal Operculum Cortex	Retinal detachment with retinal break	rs750568	C	A	0.052767	0.010836	23.71	1.12486e-06	0.0310088	0.0252542	0.219497
GMV-Left Frontal Operculum Cortex	Retinal detachment with retinal break	rs9550665	C	T	0.10711	0.020905	26.25	3.02065e-07	0.0303797	0.0385195	0.430298
GMV-Left Frontal Orbital Cortex	Retinal detachment with retinal break	rs10229434	A	G	-0.047673	0.01006	22.46	2.16471e-06	-0.0284478	0.0221301	0.198625
GMV-Left Frontal Orbital Cortex	Retinal detachment with retinal break	rs10739685	A	G	0.053735	0.010161	27.97	1.24423e-07	0.0242875	0.0212612	0.253313
GMV-Left Frontal Orbital Cortex	Retinal detachment with retinal break	rs11049254	T	C	-0.05743	0.011965	23.04	1.59772e-06	-0.043585	0.0293784	0.137923
GMV-Left Frontal Orbital Cortex	Retinal detachment with retinal break	rs11703125	A	G	0.067881	0.012043	31.77	1.75671e-08	0.0687356	0.0251594	0.00629506
GMV-Left Frontal Orbital Cortex	Retinal detachment with retinal break	rs117632658	G	T	0.19074	0.040687	21.98	2.77524e-06	0.0443087	0.108218	0.682219
GMV-Left Frontal Orbital Cortex	Retinal detachment with retinal break	rs118062936	T	C	-0.13995	0.026865	27.14	1.91029e-07	0.00118759	0.0769401	0.987685
GMV-Left Frontal Orbital Cortex	Retinal detachment with retinal break	rs11867479	T	C	-0.064745	0.0098912	42.85	6.05341e-11	-0.00307262	0.0223529	0.890668
GMV-Left Frontal Orbital Cortex	Retinal detachment with retinal break	rs17149460	A	G	0.052761	0.010088	27.35	1.71041e-07	-0.00542611	0.023785	0.819544
GMV-Left Frontal Orbital Cortex	Retinal detachment with retinal break	rs1917486	T	C	-0.05617	0.010444	28.93	7.59801e-08	-0.0119299	0.0210443	0.570786
GMV-Left Frontal Orbital Cortex	Retinal detachment with retinal break	rs201199620	A	G	0.055683	0.010828	26.45	2.73653e-07	0.0340763	0.0202842	0.0929694
GMV-Left Frontal Orbital Cortex	Retinal detachment with retinal break	rs62180594	A	G	-0.063485	0.012705	24.97	5.87354e-07	-0.0355567	0.0284765	0.211798
GMV-Left Frontal Orbital Cortex	Retinal detachment with retinal break	rs62265602	T	C	-0.099869	0.020681	23.32	1.38197e-06	0.0455465	0.0484233	0.346915
GMV-Left Frontal Orbital Cortex	Retinal detachment with retinal break	rs73229546	A	G	0.057001	0.011311	25.4	4.71086e-07	-0.0145173	0.0246099	0.555258
GMV-Left Frontal Orbital Cortex	Retinal detachment with retinal break	rs77090582	T	C	-0.12425	0.024723	25.26	5.05126e-07	-0.0121673	0.0731482	0.867891
GMV-Left Frontal Orbital Cortex	Retinal detachment with retinal break	rs77357696	G	A	0.098548	0.020866	22.31	2.33991e-06	-0.00232642	0.0372135	0.950152
GMV-Left Frontal Orbital Cortex	Retinal detachment with retinal break	rs77526132	G	A	-0.1048	0.01979	28.04	1.19702e-07	-0.0465827	0.0463528	0.314916
GMV-Left Frontal Orbital Cortex	Retinal detachment with retinal break	rs77990006	T	C	-0.059456	0.012544	22.47	2.1508e-06	0.0336445	0.0369047	0.361948
GMV-Left Frontal Orbital Cortex	Retinal detachment with retinal break	rs801540	T	G	0.052724	0.0097371	29.32	6.20297e-08	0.0359029	0.0202576	0.0763414
GMV-Left Frontal Orbital Cortex	Retinal detachment with retinal break	rs9330264	C	T	-0.046024	0.0099301	21.48	3.59253e-06	-0.0624953	0.0215718	0.00376643
GMV-Left Frontal Orbital Cortex	Retinal detachment with retinal break	rs9375435	T	C	0.063569	0.0095266	44.53	2.5704e-11	0.043006	0.0202632	0.0338065
GMV-Left Frontal Orbital Cortex	Retinal detachment with retinal break	rs9545516	G	T	0.063078	0.011478	30.2	3.94276e-08	0.0325745	0.0238647	0.172265
GMV-Left Frontal Pole	Retinal detachment with retinal break	rs11030042	A	G	0.044849	0.0095724	21.95	2.81255e-06	-0.030755	0.0203129	0.130011
GMV-Left Frontal Pole	Retinal detachment with retinal break	rs115150759	C	T	0.19637	0.039918	24.2	8.73977e-07	-0.120146	0.149769	0.422434
GMV-Left Frontal Pole	Retinal detachment with retinal break	rs11791368	T	C	-0.057997	0.012424	21.79	3.05562e-06	0.00588042	0.0210142	0.779607
GMV-Left Frontal Pole	Retinal detachment with retinal break	rs11867479	T	C	-0.047483	0.0098956	23.02	1.61027e-06	-0.00307262	0.0223529	0.890668
GMV-Left Frontal Pole	Retinal detachment with retinal break	rs142285657	T	C	0.17015	0.035695	22.72	1.88452e-06	0.0335811	0.0949985	0.723721
GMV-Left Frontal Pole	Retinal detachment with retinal break	rs146031710	T	C	0.076177	0.014863	26.27	2.99571e-07	0.000326051	0.0407787	0.99362
GMV-Left Frontal Pole	Retinal detachment with retinal break	rs17834974	A	G	0.047343	0.0098284	23.2	1.46724e-06	0.0187549	0.0204158	0.358281
GMV-Left Frontal Pole	Retinal detachment with retinal break	rs2673067	C	A	0.044285	0.0094936	21.76	3.10885e-06	-0.0109461	0.0202311	0.58847
GMV-Left Frontal Pole	Retinal detachment with retinal break	rs2707466	T	C	0.049327	0.0095085	26.91	2.14783e-07	0.0601623	0.0203513	0.00311473
GMV-Left Frontal Pole	Retinal detachment with retinal break	rs4457675	C	T	0.073076	0.01576	21.5	3.55795e-06	0.0301115	0.0395089	0.445973
GMV-Left Frontal Pole	Retinal detachment with retinal break	rs4676096	A	G	0.047404	0.010007	22.44	2.18172e-06	0.00187039	0.0222646	0.93305
GMV-Left Frontal Pole	Retinal detachment with retinal break	rs527904628	T	C	-0.29512	0.06207	22.61	2.00032e-06	0.0769174	0.0562316	0.171354
GMV-Left Frontal Pole	Retinal detachment with retinal break	rs62362246	C	T	0.062343	0.012106	26.52	2.62785e-07	-0.0381637	0.0307865	0.215114
GMV-Left Frontal Pole	Retinal detachment with retinal break	rs6489501	A	G	0.047452	0.0095977	24.44	7.70549e-07	-0.0351262	0.0203088	0.0837009
GMV-Left Frontal Pole	Retinal detachment with retinal break	rs73140026	A	G	-0.28252	0.05888	23.02	1.61102e-06	-0.0654218	0.080644	0.417227
GMV-Left Frontal Pole	Retinal detachment with retinal break	rs76751818	T	C	0.073668	0.015488	22.62	1.9829e-06	-0.0587176	0.0368759	0.111317
GMV-Left Heschl's Gyrus (includes H1 and H2)	Retinal detachment with retinal break	rs10165720	T	C	-0.048623	0.010233	22.58	2.03049e-06	0.0246367	0.0203469	0.225958
GMV-Left Heschl's Gyrus (includes H1 and H2)	Retinal detachment with retinal break	rs10256308	G	A	-0.063327	0.013403	22.32	2.31793e-06	-0.0108145	0.0243303	0.656691
GMV-Left Heschl's Gyrus (includes H1 and H2)	Retinal detachment with retinal break	rs115766730	A	G	0.1598	0.033678	22.51	2.10039e-06	-0.0800685	0.0685683	0.24292
GMV-Left Heschl's Gyrus (includes H1 and H2)	Retinal detachment with retinal break	rs12936302	A	G	0.046154	0.0094925	23.64	1.16896e-06	0.000875892	0.0201925	0.965401
GMV-Left Heschl's Gyrus (includes H1 and H2)	Retinal detachment with retinal break	rs1440802	C	T	-0.09591	0.016493	33.82	6.13621e-09	0.0128878	0.0339379	0.704132
GMV-Left Heschl's Gyrus (includes H1 and H2)	Retinal detachment with retinal break	rs144111717	A	G	-0.19915	0.041596	22.92	1.69668e-06	-0.0620649	0.086545	0.473287
GMV-Left Heschl's Gyrus (includes H1 and H2)	Retinal detachment with retinal break	rs17690703	T	C	-0.05545	0.010758	26.57	2.56507e-07	0.130337	0.0301258	1.51555e-05
GMV-Left Heschl's Gyrus (includes H1 and H2)	Retinal detachment with retinal break	rs321406	A	G	-0.054452	0.010304	27.93	1.2738e-07	-0.0253205	0.0222903	0.255979
GMV-Left Heschl's Gyrus (includes H1 and H2)	Retinal detachment with retinal break	rs431722	T	C	0.045561	0.0096688	22.2	2.46604e-06	0.0141945	0.0201644	0.481472
GMV-Left Heschl's Gyrus (includes H1 and H2)	Retinal detachment with retinal break	rs527297	T	C	0.044336	0.0095234	21.67	3.25087e-06	0.00769972	0.0202504	0.703777
GMV-Left Heschl's Gyrus (includes H1 and H2)	Retinal detachment with retinal break	rs56970274	G	T	0.13282	0.027231	23.79	1.08168e-06	-0.0621703	0.0586702	0.2893
GMV-Left Heschl's Gyrus (includes H1 and H2)	Retinal detachment with retinal break	rs67364166	A	C	-0.090471	0.018776	23.22	1.45646e-06	0.00966423	0.0305929	0.75208
GMV-Left Heschl's Gyrus (includes H1 and H2)	Retinal detachment with retinal break	rs7013485	T	C	-0.048068	0.009535	25.41	4.66337e-07	0.0341537	0.0202926	0.0923634
GMV-Left Heschl's Gyrus (includes H1 and H2)	Retinal detachment with retinal break	rs72705303	A	G	0.18937	0.04007	22.33	2.30515e-06	0.0110338	0.162078	0.945724
GMV-Left Heschl's Gyrus (includes H1 and H2)	Retinal detachment with retinal break	rs73754328	C	T	-0.077493	0.016788	21.31	3.93459e-06	0.0166985	0.0392798	0.670752
GMV-Left Heschl's Gyrus (includes H1 and H2)	Retinal detachment with retinal break	rs9310109	A	G	-0.045357	0.009727	21.74	3.13473e-06	-0.0308045	0.0203999	0.131036
GMV-Left Hippocampus	Retinal detachment with retinal break	rs10052710	G	T	0.073746	0.011897	38.42	5.79162e-10	-0.0324291	0.0222408	0.144816
GMV-Left Hippocampus	Retinal detachment with retinal break	rs10213824	T	G	-0.058286	0.011311	26.55	2.58404e-07	-0.0105958	0.0215296	0.622611
GMV-Left Hippocampus	Retinal detachment with retinal break	rs1052607	G	A	-0.085044	0.017881	22.62	1.98609e-06	0.0533616	0.0392969	0.174492
GMV-Left Hippocampus	Retinal detachment with retinal break	rs1075472	G	A	0.05581	0.012031	21.52	3.52209e-06	-0.0391012	0.0290517	0.178329
GMV-Left Hippocampus	Retinal detachment with retinal break	rs113895971	T	C	-0.21466	0.046462	21.35	3.85567e-06	-0.129676	0.103277	0.209254
GMV-Left Hippocampus	Retinal detachment with retinal break	rs117153121	T	C	0.10315	0.021682	22.63	1.97515e-06	-0.0833961	0.0364384	0.0220973
GMV-Left Hippocampus	Retinal detachment with retinal break	rs11747434	C	T	0.054135	0.010649	25.84	3.72992e-07	-0.00160125	0.0223977	0.943007
GMV-Left Hippocampus	Retinal detachment with retinal break	rs117808625	T	G	-0.17694	0.036531	23.46	1.28351e-06	0.0367772	0.149909	0.806201
GMV-Left Hippocampus	Retinal detachment with retinal break	rs117860809	T	C	-0.10782	0.02325	21.51	3.5514e-06	-0.191585	0.0572011	0.000810103
GMV-Left Hippocampus	Retinal detachment with retinal break	rs12313934	T	C	-0.05499	0.0098686	31.05	2.54449e-08	-0.0280025	0.0221695	0.20655
GMV-Left Hippocampus	Retinal detachment with retinal break	rs12523793	A	G	0.063924	0.010052	40.44	2.06443e-10	-0.0382695	0.0209592	0.0678656
GMV-Left Hippocampus	Retinal detachment with retinal break	rs13034909	A	G	-0.18804	0.038271	24.14	9.02194e-07	-0.13357	0.0990644	0.177557
GMV-Left Hippocampus	Retinal detachment with retinal break	rs1423642	C	A	0.052827	0.0099555	28.16	1.12928e-07	-0.0363539	0.021191	0.0862482
GMV-Left Hippocampus	Retinal detachment with retinal break	rs146607495	T	C	0.18334	0.016164	128.65	9.7949e-30	0.0451534	0.0379406	0.234004
GMV-Left Hippocampus	Retinal detachment with retinal break	rs17860078	T	C	0.17731	0.037299	22.6	2.00956e-06	-0.0112202	0.0975244	0.908405
GMV-Left Hippocampus	Retinal detachment with retinal break	rs213490	A	G	-0.058886	0.0094839	38.55	5.425e-10	-0.0135327	0.0201554	0.501954
GMV-Left Hippocampus	Retinal detachment with retinal break	rs2629545	T	C	-0.055738	0.010336	29.08	7.02102e-08	-0.0314587	0.0221495	0.155524
GMV-Left Hippocampus	Retinal detachment with retinal break	rs279885	G	A	-0.048849	0.0096381	25.69	4.04669e-07	0.013627	0.0201658	0.499202
GMV-Left Hippocampus	Retinal detachment with retinal break	rs541644	A	C	-0.048034	0.010508	20.9	4.87528e-06	-0.0348021	0.0229228	0.128956
GMV-Left Hippocampus	Retinal detachment with retinal break	rs570368237	G	A	-0.092314	0.01905	23.48	1.26999e-06	0.00542155	0.0426656	0.898885
GMV-Left Hippocampus	Retinal detachment with retinal break	rs6432708	T	C	-0.057007	0.0096809	34.68	3.95185e-09	-0.00800087	0.0215058	0.709869
GMV-Left Hippocampus	Retinal detachment with retinal break	rs6433438	C	T	0.044915	0.0097923	21.04	4.52689e-06	-0.0123726	0.0225045	0.582467
GMV-Left Hippocampus	Retinal detachment with retinal break	rs6478302	T	G	0.05075	0.0098597	26.49	2.66747e-07	-0.0233138	0.0207877	0.262067
GMV-Left Hippocampus	Retinal detachment with retinal break	rs7030607	A	G	0.065603	0.0099339	43.61	4.09261e-11	0.0226629	0.0204657	0.268137
GMV-Left Hippocampus	Retinal detachment with retinal break	rs72747793	C	T	-0.16426	0.035521	21.38	3.77833e-06	-0.14669	0.0978123	0.133689
GMV-Left Hippocampus	Retinal detachment with retinal break	rs7295842	T	C	-0.045402	0.0097192	21.82	3.00954e-06	0.000531206	0.0206082	0.979436
GMV-Left Hippocampus	Retinal detachment with retinal break	rs7306682	A	C	0.047653	0.0099937	22.74	1.86939e-06	-0.020499	0.0214883	0.340103
GMV-Left Hippocampus	Retinal detachment with retinal break	rs74739320	T	C	-0.086145	0.018343	22.06	2.66563e-06	-0.0406041	0.03325	0.222019
GMV-Left Hippocampus	Retinal detachment with retinal break	rs78494603	T	C	0.08042	0.017401	21.36	3.82913e-06	-0.0670146	0.0496375	0.17699
GMV-Left Hippocampus	Retinal detachment with retinal break	rs8029552	C	T	-0.065199	0.0097138	45.05	1.96789e-11	-0.000585373	0.0205092	0.97723
GMV-Left Hippocampus	Retinal detachment with retinal break	rs9400239	C	T	0.047797	0.010352	21.32	3.91111e-06	0.0372389	0.0209327	0.0752437
GMV-Left I-IV Cerebellum	Retinal detachment with retinal break	rs10860831	T	G	0.064959	0.011505	31.88	1.6615e-08	-0.0106008	0.0217497	0.625976
GMV-Left I-IV Cerebellum	Retinal detachment with retinal break	rs10962654	T	C	-0.065354	0.01331	24.11	9.1601e-07	0.00123273	0.0244805	0.959839
GMV-Left I-IV Cerebellum	Retinal detachment with retinal break	rs11043299	C	T	0.051194	0.010521	23.68	1.14683e-06	-0.00126629	0.0209879	0.95189
GMV-Left I-IV Cerebellum	Retinal detachment with retinal break	rs1108062	G	A	0.048661	0.010373	22.01	2.73149e-06	0.0073108	0.021581	0.73479
GMV-Left I-IV Cerebellum	Retinal detachment with retinal break	rs11158764	T	G	-0.056714	0.010643	28.4	9.98389e-08	0.00424187	0.0216636	0.844762
GMV-Left I-IV Cerebellum	Retinal detachment with retinal break	rs114559378	T	C	0.1158	0.024012	23.26	1.42659e-06	-0.02793	0.0575343	0.627357
GMV-Left I-IV Cerebellum	Retinal detachment with retinal break	rs12121630	A	G	0.064745	0.013348	23.53	1.23994e-06	0.0229782	0.0331992	0.488855
GMV-Left I-IV Cerebellum	Retinal detachment with retinal break	rs13045489	C	A	-0.049812	0.010047	24.58	7.18125e-07	-0.0181331	0.0209599	0.386964
GMV-Left I-IV Cerebellum	Retinal detachment with retinal break	rs13069073	A	G	-0.06795	0.012527	29.42	5.88708e-08	-0.0303598	0.0290143	0.295389
GMV-Left I-IV Cerebellum	Retinal detachment with retinal break	rs13107325	T	C	0.20507	0.018553	122.17	2.50035e-28	0.0661388	0.0853156	0.438207
GMV-Left I-IV Cerebellum	Retinal detachment with retinal break	rs13172021	A	G	0.049412	0.010074	24.06	9.40806e-07	0.0310807	0.024039	0.196035
GMV-Left I-IV Cerebellum	Retinal detachment with retinal break	rs148781250	C	T	0.30435	0.057435	28.08	1.17517e-07	-0.0913022	0.096202	0.342586
GMV-Left I-IV Cerebellum	Retinal detachment with retinal break	rs149876414	G	A	0.17182	0.035823	23.01	1.62705e-06	0.0201666	0.0426642	0.636441
GMV-Left I-IV Cerebellum	Retinal detachment with retinal break	rs1509635	G	A	-0.045033	0.009738	21.39	3.77746e-06	-0.0250799	0.0213461	0.24003
GMV-Left I-IV Cerebellum	Retinal detachment with retinal break	rs2174326	G	A	0.045181	0.0098166	21.18	4.19662e-06	-0.00905715	0.0201606	0.653251
GMV-Left I-IV Cerebellum	Retinal detachment with retinal break	rs2744722	T	C	-0.091788	0.01893	23.51	1.25083e-06	0.0411602	0.0337519	0.222658
GMV-Left I-IV Cerebellum	Retinal detachment with retinal break	rs2764264	T	C	0.052204	0.010286	25.76	3.90032e-07	0.0394683	0.0208858	0.0587949
GMV-Left I-IV Cerebellum	Retinal detachment with retinal break	rs3110607	C	T	-0.052103	0.010664	23.87	1.03705e-06	-0.000311129	0.0219357	0.988683
GMV-Left I-IV Cerebellum	Retinal detachment with retinal break	rs4441421	A	G	-0.048511	0.0097753	24.63	7.0081e-07	0.0396088	0.0214028	0.0642214
GMV-Left I-IV Cerebellum	Retinal detachment with retinal break	rs4711000	T	C	0.049794	0.0095636	27.11	1.93999e-07	0.0221377	0.0213477	0.299732
GMV-Left I-IV Cerebellum	Retinal detachment with retinal break	rs480965	T	C	-0.067414	0.013958	23.33	1.37626e-06	0.0105828	0.0341831	0.756871
GMV-Left I-IV Cerebellum	Retinal detachment with retinal break	rs534812	A	G	-0.044292	0.0096795	20.94	4.7698e-06	0.00305397	0.0202192	0.879942
GMV-Left I-IV Cerebellum	Retinal detachment with retinal break	rs561889	T	C	0.046248	0.010023	21.29	3.96917e-06	-0.0542786	0.0205227	0.00817372
GMV-Left I-IV Cerebellum	Retinal detachment with retinal break	rs7590693	A	G	0.048687	0.010222	22.69	1.91999e-06	-0.00563772	0.0221134	0.798765
GMV-Left I-IV Cerebellum	Retinal detachment with retinal break	rs7824878	C	A	-0.068531	0.013416	26.09	3.28095e-07	0.00529739	0.0383393	0.890105
GMV-Left I-IV Cerebellum	Retinal detachment with retinal break	rs78777685	A	G	0.085021	0.011516	54.51	1.60694e-13	-0.0225871	0.0225134	0.315729
GMV-Left I-IV Cerebellum	Retinal detachment with retinal break	rs807478	G	A	-0.05123	0.0094868	29.16	6.72822e-08	-0.0121153	0.0201894	0.54845
GMV-Left I-IV Cerebellum	Retinal detachment with retinal break	rs9426738	G	A	0.050547	0.0095816	27.83	1.3366e-07	-0.0116368	0.0204688	0.569684
GMV-Left I-IV Cerebellum	Retinal detachment with retinal break	rs9587188	C	T	-0.048399	0.0097808	24.49	7.53703e-07	0.0241716	0.0216966	0.265249
GMV-Left I-IV Cerebellum	Retinal detachment with retinal break	rs963660	T	C	0.074196	0.015113	24.1	9.1939e-07	-0.0431677	0.0274769	0.11617
GMV-Left I-IV Cerebellum	Retinal detachment with retinal break	rs9867045	C	T	0.064754	0.012077	28.75	8.32147e-08	0.0129823	0.0283174	0.646624
GMV-Left Inferior Frontal Gyrus, pars opercularis	Retinal detachment with retinal break	rs10503426	T	G	-0.0496	0.0097044	26.12	3.22998e-07	0.0190239	0.0210476	0.366074
GMV-Left Inferior Frontal Gyrus, pars opercularis	Retinal detachment with retinal break	rs11605659	A	G	-0.063447	0.013063	23.59	1.20005e-06	0.0134158	0.0271606	0.621345
GMV-Left Inferior Frontal Gyrus, pars opercularis	Retinal detachment with retinal break	rs139296007	A	G	0.38339	0.074021	26.83	2.24388e-07	-0.0584344	0.268634	0.8278
GMV-Left Inferior Frontal Gyrus, pars opercularis	Retinal detachment with retinal break	rs2908004	A	G	0.045311	0.0095134	22.68	1.92044e-06	0.0567057	0.0203357	0.00529566
GMV-Left Inferior Frontal Gyrus, pars opercularis	Retinal detachment with retinal break	rs34573317	C	T	-0.12227	0.026042	22.04	2.67979e-06	0.0386592	0.0531928	0.467363
GMV-Left Inferior Frontal Gyrus, pars opercularis	Retinal detachment with retinal break	rs36074150	T	C	0.048225	0.010302	21.91	2.86814e-06	0.0145506	0.0211841	0.492168
GMV-Left Inferior Frontal Gyrus, pars opercularis	Retinal detachment with retinal break	rs372691596	G	A	0.16583	0.035643	21.65	3.29686e-06	0.167083	0.115904	0.149426
GMV-Left Inferior Frontal Gyrus, pars opercularis	Retinal detachment with retinal break	rs405590	C	T	0.048272	0.010554	20.92	4.81061e-06	0.000620196	0.0220536	0.977565
GMV-Left Inferior Frontal Gyrus, pars opercularis	Retinal detachment with retinal break	rs4729276	C	T	0.057616	0.012061	22.82	1.79102e-06	0.00974118	0.0229415	0.671121
GMV-Left Inferior Frontal Gyrus, pars opercularis	Retinal detachment with retinal break	rs56264011	A	G	0.082239	0.017859	21.21	4.14668e-06	-0.00460543	0.0371066	0.901226
GMV-Left Inferior Frontal Gyrus, pars opercularis	Retinal detachment with retinal break	rs565186315	G	A	0.19114	0.039846	23.01	1.62069e-06	-0.264394	0.124156	0.0332109
GMV-Left Inferior Frontal Gyrus, pars opercularis	Retinal detachment with retinal break	rs73127557	C	T	0.065279	0.014046	21.6	3.38065e-06	-0.0448215	0.0320749	0.162292
GMV-Left Inferior Frontal Gyrus, pars opercularis	Retinal detachment with retinal break	rs79918299	G	A	0.12142	0.026415	21.13	4.32016e-06	0.00114849	0.0493504	0.981433
GMV-Left Inferior Frontal Gyrus, pars opercularis	Retinal detachment with retinal break	rs8087577	A	G	-0.073538	0.015568	22.31	2.33077e-06	0.0163037	0.0287984	0.571304
GMV-Left Inferior Frontal Gyrus, pars triangularis	Retinal detachment with retinal break	rs111724960	T	C	-0.068176	0.014925	20.87	4.95336e-06	-0.0293788	0.0265103	0.267773
GMV-Left Inferior Frontal Gyrus, pars triangularis	Retinal detachment with retinal break	rs112158557	A	C	-0.1946	0.040318	23.3	1.39862e-06	-0.167269	0.179432	0.351225
GMV-Left Inferior Frontal Gyrus, pars triangularis	Retinal detachment with retinal break	rs112820336	T	C	-0.12276	0.024139	25.86	3.69743e-07	0.028028	0.0548133	0.609116
GMV-Left Inferior Frontal Gyrus, pars triangularis	Retinal detachment with retinal break	rs12196081	C	T	-0.051085	0.0099914	26.14	3.1989e-07	-0.0503601	0.021086	0.0169254
GMV-Left Inferior Frontal Gyrus, pars triangularis	Retinal detachment with retinal break	rs16903930	C	A	0.077845	0.016383	22.58	2.03236e-06	-0.0131602	0.0294486	0.654957
GMV-Left Inferior Frontal Gyrus, pars triangularis	Retinal detachment with retinal break	rs17734756	T	C	0.062882	0.01243	25.59	4.25109e-07	0.016541	0.0243686	0.497277
GMV-Left Inferior Frontal Gyrus, pars triangularis	Retinal detachment with retinal break	rs2033939	A	G	-0.11274	0.017419	41.89	9.86279e-11	0.018731	0.0351613	0.594231
GMV-Left Inferior Frontal Gyrus, pars triangularis	Retinal detachment with retinal break	rs2279829	T	C	0.075115	0.011468	42.9	5.87489e-11	0.00835827	0.0222398	0.707047
GMV-Left Inferior Frontal Gyrus, pars triangularis	Retinal detachment with retinal break	rs4464955	C	A	0.10245	0.022142	21.41	3.73164e-06	0.00722061	0.0462536	0.875947
GMV-Left Inferior Frontal Gyrus, pars triangularis	Retinal detachment with retinal break	rs539539	T	C	0.06032	0.012015	25.2	5.19278e-07	0.00840262	0.0326815	0.797097
GMV-Left Inferior Frontal Gyrus, pars triangularis	Retinal detachment with retinal break	rs61388742	C	T	0.070829	0.014928	22.51	2.09991e-06	0.00951306	0.0323253	0.768536
GMV-Left Inferior Frontal Gyrus, pars triangularis	Retinal detachment with retinal break	rs6496771	G	A	-0.047823	0.010211	21.93	2.83661e-06	0.0140934	0.0216543	0.515153
GMV-Left Inferior Frontal Gyrus, pars triangularis	Retinal detachment with retinal break	rs9531107	A	G	0.05469	0.011662	21.99	2.7555e-06	0.0375186	0.0243526	0.123404
GMV-Left Inferior Frontal Gyrus, pars triangularis	Retinal detachment with retinal break	rs9771382	G	A	-0.072489	0.010541	47.29	6.28058e-12	-0.0245366	0.0214412	0.252471
GMV-Left Inferior Frontal Gyrus, pars triangularis	Retinal detachment with retinal break	rs9837804	C	T	0.087619	0.018743	21.85	2.96074e-06	0.125534	0.0381386	0.000996437
GMV-Left Inferior Temporal Gyrus, anterior division	Retinal detachment with retinal break	rs34932111	G	A	-0.093747	0.020048	21.87	2.94239e-06	0.01187	0.0672434	0.859882
GMV-Left Inferior Temporal Gyrus, anterior division	Retinal detachment with retinal break	rs3853777	C	A	0.046192	0.0096699	22.82	1.79143e-06	0.0341342	0.0202891	0.0924932
GMV-Left Inferior Temporal Gyrus, anterior division	Retinal detachment with retinal break	rs571413	T	C	0.066843	0.014191	22.19	2.48943e-06	0.0145127	0.0337074	0.666796
GMV-Left Inferior Temporal Gyrus, anterior division	Retinal detachment with retinal break	rs61740873	A	G	-0.2267	0.044856	25.54	4.36315e-07	0.0973757	0.163399	0.551216
GMV-Left Inferior Temporal Gyrus, anterior division	Retinal detachment with retinal break	rs62377636	A	G	0.19479	0.035844	29.53	5.5552e-08	-0.051267	0.0515051	0.319554
GMV-Left Inferior Temporal Gyrus, anterior division	Retinal detachment with retinal break	rs7111304	A	C	-0.063275	0.013468	22.07	2.6418e-06	-0.00750026	0.0253291	0.767144
GMV-Left Inferior Temporal Gyrus, anterior division	Retinal detachment with retinal break	rs72705525	G	A	-0.085905	0.018069	22.6	2.00493e-06	-0.131595	0.0473595	0.00545858
GMV-Left Inferior Temporal Gyrus, anterior division	Retinal detachment with retinal break	rs73082598	T	G	0.060871	0.012662	23.11	1.53815e-06	0.0436558	0.0264487	0.0988234
GMV-Left Inferior Temporal Gyrus, anterior division	Retinal detachment with retinal break	rs77652952	C	T	0.20818	0.04162	25.02	5.72005e-07	0.0873522	0.0567978	0.124061
GMV-Left Inferior Temporal Gyrus, anterior division	Retinal detachment with retinal break	rs78125921	T	G	-0.084951	0.017351	23.97	9.85145e-07	-0.0645974	0.038484	0.0932395
GMV-Left Inferior Temporal Gyrus, anterior division	Retinal detachment with retinal break	rs78404378	G	A	0.10702	0.023019	21.62	3.35351e-06	-0.0409142	0.07814	0.600557
GMV-Left Inferior Temporal Gyrus, anterior division	Retinal detachment with retinal break	rs7936928	C	T	0.047209	0.0097344	23.52	1.2448e-06	0.00850545	0.0211026	0.68691
GMV-Left Inferior Temporal Gyrus, anterior division	Retinal detachment with retinal break	rs79487293	T	C	-0.059057	0.010148	33.87	5.97723e-09	-0.00173332	0.0215133	0.935784
GMV-Left Inferior Temporal Gyrus, anterior division	Retinal detachment with retinal break	rs9446762	G	A	0.055824	0.011999	21.64	3.30217e-06	-0.0275035	0.0258954	0.288191
GMV-Left Inferior Temporal Gyrus, posterior division	Retinal detachment with retinal break	rs112199018	C	A	0.30644	0.061378	24.93	6.00206e-07	0.0561943	0.0683534	0.411012
GMV-Left Inferior Temporal Gyrus, posterior division	Retinal detachment with retinal break	rs117758808	A	C	0.17628	0.035765	24.29	8.33681e-07	0.133238	0.0784475	0.0894252
GMV-Left Inferior Temporal Gyrus, posterior division	Retinal detachment with retinal break	rs12156009	C	A	-0.050079	0.0097684	26.28	2.9744e-07	0.0282361	0.0207954	0.174525
GMV-Left Inferior Temporal Gyrus, posterior division	Retinal detachment with retinal break	rs12700535	A	C	-0.062085	0.012296	25.49	4.47713e-07	-0.0221739	0.024785	0.370974
GMV-Left Inferior Temporal Gyrus, posterior division	Retinal detachment with retinal break	rs13169813	T	C	0.050283	0.0096318	27.25	1.7997e-07	0.0250358	0.0207353	0.227277
GMV-Left Inferior Temporal Gyrus, posterior division	Retinal detachment with retinal break	rs149142	C	T	-0.048645	0.0097614	24.83	6.29506e-07	-0.0186883	0.0217013	0.389149
GMV-Left Inferior Temporal Gyrus, posterior division	Retinal detachment with retinal break	rs16928518	C	T	0.046493	0.010028	21.5	3.56287e-06	-0.0147589	0.0225586	0.512952
GMV-Left Inferior Temporal Gyrus, posterior division	Retinal detachment with retinal break	rs4985521	A	G	0.046615	0.010102	21.29	3.96643e-06	0.00290728	0.0214765	0.892319
GMV-Left Inferior Temporal Gyrus, posterior division	Retinal detachment with retinal break	rs62138087	A	G	-0.11306	0.023287	23.57	1.21004e-06	-0.00337515	0.0468642	0.942586
GMV-Left Inferior Temporal Gyrus, posterior division	Retinal detachment with retinal break	rs6458155	C	T	0.047783	0.010191	21.98	2.76758e-06	0.0208082	0.0206843	0.314419
GMV-Left Inferior Temporal Gyrus, posterior division	Retinal detachment with retinal break	rs71539554	T	C	0.055801	0.01118	24.91	6.04784e-07	-0.0324207	0.0248835	0.192609
GMV-Left Inferior Temporal Gyrus, posterior division	Retinal detachment with retinal break	rs74114312	A	G	-0.091031	0.019353	22.12	2.56862e-06	-0.00798267	0.0596251	0.893497
GMV-Left Inferior Temporal Gyrus, posterior division	Retinal detachment with retinal break	rs75159735	C	T	-0.1845	0.036656	25.33	4.85848e-07	-0.093674	0.0608767	0.123865
GMV-Left Inferior Temporal Gyrus, posterior division	Retinal detachment with retinal break	rs79487293	T	C	-0.056054	0.010149	30.5	3.36357e-08	-0.00173332	0.0215133	0.935784
GMV-Left Inferior Temporal Gyrus, temporooccipital part	Retinal detachment with retinal break	rs10053942	T	C	0.061097	0.012191	25.12	5.43751e-07	-0.00152862	0.0261505	0.953386
GMV-Left Inferior Temporal Gyrus, temporooccipital part	Retinal detachment with retinal break	rs11166470	A	C	-0.051257	0.011133	21.2	4.16773e-06	-0.0179895	0.0219377	0.412201
GMV-Left Inferior Temporal Gyrus, temporooccipital part	Retinal detachment with retinal break	rs11187397	T	C	-0.215	0.040075	28.78	8.17523e-08	-0.197177	0.18779	0.293726
GMV-Left Inferior Temporal Gyrus, temporooccipital part	Retinal detachment with retinal break	rs11634467	T	C	-0.048435	0.009917	23.85	1.04689e-06	0.00822632	0.0207021	0.691097
GMV-Left Inferior Temporal Gyrus, temporooccipital part	Retinal detachment with retinal break	rs149891029	T	C	-0.22769	0.047006	23.46	1.28204e-06	-0.00674392	0.0511157	0.895036
GMV-Left Inferior Temporal Gyrus, temporooccipital part	Retinal detachment with retinal break	rs2114612	T	G	0.060034	0.012417	23.38	1.3406e-06	0.00751484	0.0231194	0.745147
GMV-Left Inferior Temporal Gyrus, temporooccipital part	Retinal detachment with retinal break	rs34340519	A	G	-0.045911	0.0097196	22.31	2.33185e-06	0.0177492	0.0201823	0.379161
GMV-Left Inferior Temporal Gyrus, temporooccipital part	Retinal detachment with retinal break	rs56182546	A	C	-0.086573	0.018863	21.06	4.46478e-06	0.0393749	0.0383248	0.304231
GMV-Left Inferior Temporal Gyrus, temporooccipital part	Retinal detachment with retinal break	rs56201175	C	T	0.060869	0.013093	21.61	3.35197e-06	-0.0236096	0.0247318	0.339768
GMV-Left Inferior Temporal Gyrus, temporooccipital part	Retinal detachment with retinal break	rs73187665	T	C	-0.044933	0.0095158	22.3	2.35017e-06	0.0122337	0.0203832	0.548382
GMV-Left Inferior Temporal Gyrus, temporooccipital part	Retinal detachment with retinal break	rs7324737	T	C	-0.17015	0.034487	24.34	8.12456e-07	-0.0124916	0.0878792	0.886965
GMV-Left Inferior Temporal Gyrus, temporooccipital part	Retinal detachment with retinal break	rs7605597	G	A	-0.046246	0.010114	20.91	4.84842e-06	0.00525003	0.0218438	0.810064
GMV-Left Inferior Temporal Gyrus, temporooccipital part	Retinal detachment with retinal break	rs7807894	T	C	0.060206	0.0095117	40.06	2.50323e-10	0.0642693	0.0203129	0.00155636
GMV-Left Inferior Temporal Gyrus, temporooccipital part	Retinal detachment with retinal break	rs855791	G	A	0.046881	0.009598	23.86	1.04448e-06	0.00347187	0.0211468	0.86959
GMV-Left Inferior Temporal Gyrus, temporooccipital part	Retinal detachment with retinal break	rs9933982	G	A	-0.044313	0.009669	21	4.60787e-06	-0.030898	0.0211381	0.143817
GMV-Left Insular Cortex	Retinal detachment with retinal break	rs10980625	T	C	0.083694	0.015462	29.3	6.27191e-08	0.00244109	0.0319424	0.939084
GMV-Left Insular Cortex	Retinal detachment with retinal break	rs11183721	G	T	-0.059082	0.010853	29.64	5.26623e-08	0.000626296	0.0215223	0.976785
GMV-Left Insular Cortex	Retinal detachment with retinal break	rs11191515	A	G	-0.092865	0.017599	27.84	1.32801e-07	-0.0628022	0.0361591	0.0824176
GMV-Left Insular Cortex	Retinal detachment with retinal break	rs11202268	G	A	0.2903	0.057454	25.53	4.38935e-07	0.0190462	0.0777869	0.806572
GMV-Left Insular Cortex	Retinal detachment with retinal break	rs11231279	C	T	-0.049634	0.010555	22.11	2.58404e-06	-0.00581879	0.0231559	0.801592
GMV-Left Insular Cortex	Retinal detachment with retinal break	rs113109799	A	G	0.18389	0.038616	22.68	1.92975e-06	0.0821204	0.162711	0.613768
GMV-Left Insular Cortex	Retinal detachment with retinal break	rs11762352	G	T	0.06622	0.010007	43.79	3.7325e-11	-0.0277712	0.0220004	0.206839
GMV-Left Insular Cortex	Retinal detachment with retinal break	rs117795510	C	T	-0.10932	0.023891	20.94	4.772e-06	0.102771	0.0800679	0.199298
GMV-Left Insular Cortex	Retinal detachment with retinal break	rs12293898	C	T	-0.057455	0.011209	26.27	2.9847e-07	-0.0335304	0.0218375	0.124673
GMV-Left Insular Cortex	Retinal detachment with retinal break	rs13279239	A	G	-0.05267	0.0095384	30.49	3.39e-08	0.0192313	0.0204425	0.346832
GMV-Left Insular Cortex	Retinal detachment with retinal break	rs13295258	T	C	0.055193	0.011385	23.5	1.25661e-06	-0.00578061	0.0250324	0.817373
GMV-Left Insular Cortex	Retinal detachment with retinal break	rs142285657	T	C	0.17317	0.035695	23.54	1.23481e-06	0.0335811	0.0949985	0.723721
GMV-Left Insular Cortex	Retinal detachment with retinal break	rs144238364	G	A	-0.16261	0.03516	21.39	3.76877e-06	-0.0327817	0.052981	0.536084
GMV-Left Insular Cortex	Retinal detachment with retinal break	rs147261938	C	T	0.14111	0.028393	24.7	6.74994e-07	0.0755157	0.0806148	0.348888
GMV-Left Insular Cortex	Retinal detachment with retinal break	rs1514985	A	G	-0.04477	0.009581	21.83	2.98951e-06	0.0334142	0.0202141	0.0983264
GMV-Left Insular Cortex	Retinal detachment with retinal break	rs167684	G	A	-0.05265	0.01029	26.18	3.13401e-07	-0.0195747	0.0215688	0.364118
GMV-Left Insular Cortex	Retinal detachment with retinal break	rs17182090	T	C	0.050468	0.010346	23.8	1.0782e-06	0.00931176	0.0207517	0.653632
GMV-Left Insular Cortex	Retinal detachment with retinal break	rs1978730	A	C	-0.078433	0.013729	32.64	1.12409e-08	0.0599172	0.0323808	0.0642569
GMV-Left Insular Cortex	Retinal detachment with retinal break	rs2257791	A	G	-0.059446	0.01118	28.27	1.06365e-07	0.0372492	0.024994	0.136139
GMV-Left Insular Cortex	Retinal detachment with retinal break	rs309587	T	C	-0.052651	0.010156	26.88	2.18625e-07	0.031551	0.0207788	0.128908
GMV-Left Insular Cortex	Retinal detachment with retinal break	rs36148545	C	T	0.04758	0.0096223	24.45	7.67892e-07	-0.00197262	0.0209961	0.925148
GMV-Left Insular Cortex	Retinal detachment with retinal break	rs3759982	C	T	0.065642	0.014336	20.97	4.70219e-06	-0.0423295	0.0309534	0.171462
GMV-Left Insular Cortex	Retinal detachment with retinal break	rs4514736	C	A	-0.047271	0.0098159	23.19	1.47605e-06	-0.00532491	0.0207231	0.797214
GMV-Left Insular Cortex	Retinal detachment with retinal break	rs57577502	G	A	0.063188	0.01174	28.97	7.4319e-08	-0.0269421	0.0248009	0.277331
GMV-Left Insular Cortex	Retinal detachment with retinal break	rs62103445	A	G	0.054652	0.0099018	30.46	3.44033e-08	0.0174675	0.0205998	0.396469
GMV-Left Insular Cortex	Retinal detachment with retinal break	rs7014503	A	C	0.044302	0.0096578	21.04	4.51648e-06	-0.00721238	0.0204079	0.723779
GMV-Left Insular Cortex	Retinal detachment with retinal break	rs746698	T	C	-0.077851	0.012575	38.33	6.08415e-10	0.005401	0.0274224	0.843862
GMV-Left Insular Cortex	Retinal detachment with retinal break	rs756258	G	A	0.069886	0.01346	26.96	2.09797e-07	0.00429873	0.0341619	0.899863
GMV-Left Insular Cortex	Retinal detachment with retinal break	rs76727917	T	C	0.098277	0.020642	22.67	1.93776e-06	-0.0304436	0.0407818	0.455365
GMV-Left Insular Cortex	Retinal detachment with retinal break	rs782903	T	G	-0.050218	0.010248	24.01	9.62942e-07	0.0103434	0.0215226	0.630814
GMV-Left Insular Cortex	Retinal detachment with retinal break	rs79141283	C	A	-0.18597	0.034472	29.1	6.92947e-08	0.0112572	0.144791	0.938029
GMV-Left Insular Cortex	Retinal detachment with retinal break	rs798511	C	T	-0.054495	0.010419	27.36	1.70726e-07	-0.0458356	0.0212097	0.0306902
GMV-Left Insular Cortex	Retinal detachment with retinal break	rs9373554	G	A	0.0461	0.0095269	23.42	1.31432e-06	-0.0137097	0.0201731	0.496754
GMV-Left Insular Cortex	Retinal detachment with retinal break	rs9462938	T	C	0.051666	0.011061	21.82	3.01717e-06	-0.0166292	0.023166	0.472865
GMV-Left Insular Cortex	Retinal detachment with retinal break	rs9574682	C	T	-0.051852	0.01127	21.17	4.22766e-06	-0.0113672	0.0245506	0.643357
GMV-Left Intracalcarine Cortex	Retinal detachment with retinal break	rs1025876	A	C	-0.06235	0.0096336	41.89	9.86279e-11	-0.0152245	0.0204546	0.456689
GMV-Left Intracalcarine Cortex	Retinal detachment with retinal break	rs1040271	T	C	-0.044027	0.0096005	21.03	4.54569e-06	-0.00821695	0.0209874	0.695415
GMV-Left Intracalcarine Cortex	Retinal detachment with retinal break	rs10852598	T	C	-0.05511	0.0095179	33.53	7.13017e-09	0.0252441	0.0202249	0.211969
GMV-Left Intracalcarine Cortex	Retinal detachment with retinal break	rs11245344	T	C	0.047395	0.0095862	24.44	7.70549e-07	-0.0284553	0.0204926	0.164965
GMV-Left Intracalcarine Cortex	Retinal detachment with retinal break	rs11588699	A	G	-0.085691	0.016967	25.51	4.44324e-07	-0.0843993	0.042379	0.0464227
GMV-Left Intracalcarine Cortex	Retinal detachment with retinal break	rs11746047	T	C	-0.046596	0.0097804	22.7	1.90766e-06	-0.0129203	0.0206445	0.531415
GMV-Left Intracalcarine Cortex	Retinal detachment with retinal break	rs117860345	T	C	0.16153	0.033253	23.6	1.19509e-06	0.167425	0.0875977	0.0559667
GMV-Left Intracalcarine Cortex	Retinal detachment with retinal break	rs12111338	C	T	-0.056126	0.011126	25.45	4.58564e-07	0.0261701	0.0228688	0.252475
GMV-Left Intracalcarine Cortex	Retinal detachment with retinal break	rs12374064	T	C	0.052204	0.0096337	29.36	6.05899e-08	0.0122247	0.0203832	0.548675
GMV-Left Intracalcarine Cortex	Retinal detachment with retinal break	rs12545151	A	G	0.060069	0.012055	24.83	6.31393e-07	-0.0181027	0.02763	0.51235
GMV-Left Intracalcarine Cortex	Retinal detachment with retinal break	rs12700002	C	T	0.069631	0.0097272	51.24	8.41395e-13	0.0120263	0.0205365	0.558139
GMV-Left Intracalcarine Cortex	Retinal detachment with retinal break	rs13151276	A	G	0.070137	0.013668	26.33	2.89601e-07	-0.00983956	0.0302684	0.745123
GMV-Left Intracalcarine Cortex	Retinal detachment with retinal break	rs139214174	A	C	-0.17703	0.023746	55.58	9.33254e-14	0.0746402	0.0721106	0.300632
GMV-Left Intracalcarine Cortex	Retinal detachment with retinal break	rs143175994	C	A	0.22962	0.047901	22.98	1.64854e-06	0.181516	0.146382	0.21497
GMV-Left Intracalcarine Cortex	Retinal detachment with retinal break	rs1635550	G	A	0.077086	0.01298	35.27	2.91608e-09	0.0547336	0.023653	0.0206666
GMV-Left Intracalcarine Cortex	Retinal detachment with retinal break	rs16829649	G	A	-0.083624	0.015244	30.09	4.16582e-08	-0.00541717	0.0296276	0.854922
GMV-Left Intracalcarine Cortex	Retinal detachment with retinal break	rs17698176	G	T	0.063923	0.01136	31.66	1.85439e-08	-0.0267747	0.0218941	0.22136
GMV-Left Intracalcarine Cortex	Retinal detachment with retinal break	rs1934057	T	C	-0.049317	0.0095716	26.55	2.59358e-07	-0.033202	0.0205894	0.106837
GMV-Left Intracalcarine Cortex	Retinal detachment with retinal break	rs1955454	G	T	-0.044903	0.0096193	21.79	3.05985e-06	0.00392876	0.0209755	0.851424
GMV-Left Intracalcarine Cortex	Retinal detachment with retinal break	rs2999158	C	T	0.062925	0.010067	39.07	4.1639e-10	0.000865329	0.021283	0.967568
GMV-Left Intracalcarine Cortex	Retinal detachment with retinal break	rs3012434	G	A	0.085696	0.012424	47.58	5.4325e-12	-0.0190258	0.0256048	0.457446
GMV-Left Intracalcarine Cortex	Retinal detachment with retinal break	rs34205360	T	C	0.14228	0.030931	21.16	4.25207e-06	0.0697192	0.089868	0.43787
GMV-Left Intracalcarine Cortex	Retinal detachment with retinal break	rs34882543	T	C	-0.079936	0.014528	30.27	3.7914e-08	-0.00666014	0.0310181	0.829987
GMV-Left Intracalcarine Cortex	Retinal detachment with retinal break	rs357564	A	G	0.047458	0.010055	22.28	2.37739e-06	-0.0217608	0.020476	0.287898
GMV-Left Intracalcarine Cortex	Retinal detachment with retinal break	rs36188775	A	G	0.048717	0.010084	23.34	1.36584e-06	-0.0278782	0.0208174	0.180512
GMV-Left Intracalcarine Cortex	Retinal detachment with retinal break	rs429358	C	T	0.063619	0.013178	23.31	1.39123e-06	-0.0101601	0.0264513	0.7009
GMV-Left Intracalcarine Cortex	Retinal detachment with retinal break	rs4675968	C	T	-0.047526	0.009576	24.63	6.99037e-07	0.0080917	0.0204154	0.691844
GMV-Left Intracalcarine Cortex	Retinal detachment with retinal break	rs4783147	A	G	-0.0985	0.02133	21.33	3.89942e-06	-0.00483112	0.033036	0.883734
GMV-Left Intracalcarine Cortex	Retinal detachment with retinal break	rs4890667	G	A	0.046088	0.0097393	22.39	2.2346e-06	-0.00985086	0.0202988	0.627469
GMV-Left Intracalcarine Cortex	Retinal detachment with retinal break	rs57784799	T	C	0.053658	0.009535	31.67	1.85012e-08	-0.0269928	0.0202015	0.181491
GMV-Left Intracalcarine Cortex	Retinal detachment with retinal break	rs611384	A	G	-0.067779	0.01332	25.89	3.63999e-07	0.022133	0.0262579	0.39928
GMV-Left Intracalcarine Cortex	Retinal detachment with retinal break	rs653178	T	C	0.047856	0.0094895	25.43	4.61849e-07	0.0324174	0.0204919	0.113658
GMV-Left Intracalcarine Cortex	Retinal detachment with retinal break	rs7130194	A	G	-0.046901	0.010269	20.86	4.96821e-06	0.0346134	0.0215653	0.108482
GMV-Left Intracalcarine Cortex	Retinal detachment with retinal break	rs7242415	A	G	-0.051917	0.0095308	29.67	5.17011e-08	0.0422038	0.0203314	0.0379123
GMV-Left Intracalcarine Cortex	Retinal detachment with retinal break	rs7295050	G	A	0.061546	0.010646	33.42	7.52142e-09	0.00582678	0.0234699	0.803929
GMV-Left Intracalcarine Cortex	Retinal detachment with retinal break	rs73814875	T	C	0.076169	0.014661	26.99	2.0611e-07	0.0311335	0.0345423	0.367422
GMV-Left Intracalcarine Cortex	Retinal detachment with retinal break	rs74826997	C	T	-0.18257	0.014439	159.88	1.60325e-36	-0.000206586	0.0281483	0.994144
GMV-Left Intracalcarine Cortex	Retinal detachment with retinal break	rs7567357	G	A	-0.046706	0.0099445	22.06	2.66073e-06	0.003297	0.0203534	0.871316
GMV-Left Intracalcarine Cortex	Retinal detachment with retinal break	rs75686861	A	G	0.11032	0.016628	44.02	3.3266e-11	0.0228137	0.0353051	0.518158
GMV-Left Intracalcarine Cortex	Retinal detachment with retinal break	rs7615657	T	C	-0.046757	0.009522	24.11	9.15166e-07	0.0512695	0.0201695	0.0110243
GMV-Left Intracalcarine Cortex	Retinal detachment with retinal break	rs77802396	C	T	-0.19298	0.041921	21.19	4.18023e-06	-0.0101741	0.0632271	0.872161
GMV-Left Intracalcarine Cortex	Retinal detachment with retinal break	rs7944040	T	C	0.043395	0.0094738	20.98	4.66337e-06	-0.0152058	0.0220965	0.491356
GMV-Left Intracalcarine Cortex	Retinal detachment with retinal break	rs823156	A	G	0.061687	0.012569	24.09	9.27257e-07	0.0117867	0.0267605	0.659608
GMV-Left IX Cerebellum	Retinal detachment with retinal break	rs10765782	T	G	0.056445	0.0095342	35.05	3.26212e-09	-0.0344414	0.0202288	0.0886441
GMV-Left IX Cerebellum	Retinal detachment with retinal break	rs10829556	G	A	0.062293	0.010996	32.09	1.48765e-08	0.0148607	0.0211431	0.482143
GMV-Left IX Cerebellum	Retinal detachment with retinal break	rs11047225	T	C	-0.046626	0.0095321	23.93	1.00809e-06	-0.011051	0.0203512	0.587119
GMV-Left IX Cerebellum	Retinal detachment with retinal break	rs112465916	C	A	0.27962	0.060469	21.38	3.78007e-06	0.73821	0.300367	0.0139833
GMV-Left IX Cerebellum	Retinal detachment with retinal break	rs115202649	T	C	0.12389	0.025465	23.67	1.15292e-06	0.0524539	0.0719124	0.465749
GMV-Left IX Cerebellum	Retinal detachment with retinal break	rs12597529	A	G	-0.048085	0.0095385	25.41	4.66445e-07	0.0277394	0.0202493	0.17072
GMV-Left IX Cerebellum	Retinal detachment with retinal break	rs12631989	T	C	0.054501	0.0098359	30.7	3.04159e-08	-0.00395012	0.0214949	0.854194
GMV-Left IX Cerebellum	Retinal detachment with retinal break	rs1288582	T	C	0.046225	0.009473	23.81	1.07004e-06	0.0282024	0.0202043	0.162756
GMV-Left IX Cerebellum	Retinal detachment with retinal break	rs13107325	T	C	0.27356	0.018513	218.35	3.55631e-49	0.0661388	0.0853156	0.438207
GMV-Left IX Cerebellum	Retinal detachment with retinal break	rs147573238	T	C	0.15531	0.0339	20.99	4.64515e-06	-0.101242	0.0695192	0.145307
GMV-Left IX Cerebellum	Retinal detachment with retinal break	rs17348094	A	G	0.063004	0.013413	22.06	2.65216e-06	-0.0204554	0.0266465	0.442692
GMV-Left IX Cerebellum	Retinal detachment with retinal break	rs17577153	G	A	-0.11631	0.018863	38.02	7.12689e-10	-0.0116952	0.0379397	0.757886
GMV-Left IX Cerebellum	Retinal detachment with retinal break	rs1800562	A	G	-0.12113	0.017844	46.08	1.16145e-11	0.0525592	0.0533141	0.324212
GMV-Left IX Cerebellum	Retinal detachment with retinal break	rs187545806	A	C	0.42698	0.084437	25.57	4.29833e-07	-0.00218147	0.0749145	0.976769
GMV-Left IX Cerebellum	Retinal detachment with retinal break	rs2044643	G	T	-0.045149	0.0096822	21.74	3.13401e-06	-0.0421327	0.020527	0.0401162
GMV-Left IX Cerebellum	Retinal detachment with retinal break	rs2111541	T	C	0.057293	0.011424	25.15	5.34564e-07	0.0100452	0.0259909	0.699135
GMV-Left IX Cerebellum	Retinal detachment with retinal break	rs2231142	T	G	-0.077987	0.014809	27.73	1.40605e-07	-0.0239379	0.0381757	0.530629
GMV-Left IX Cerebellum	Retinal detachment with retinal break	rs2699353	G	A	-0.07375	0.016104	20.97	4.68274e-06	0.00199902	0.0501349	0.968194
GMV-Left IX Cerebellum	Retinal detachment with retinal break	rs2771425	G	A	0.046622	0.0098194	22.54	2.06776e-06	-0.0351777	0.021242	0.0977125
GMV-Left IX Cerebellum	Retinal detachment with retinal break	rs35353818	T	C	0.044169	0.0096674	20.87	4.92947e-06	-0.0162798	0.0202143	0.420612
GMV-Left IX Cerebellum	Retinal detachment with retinal break	rs35437617	T	C	-0.16251	0.034162	22.63	1.97697e-06	-0.0372721	0.0804391	0.643108
GMV-Left IX Cerebellum	Retinal detachment with retinal break	rs36140273	A	G	-0.06157	0.011415	29.09	6.97429e-08	0.000395904	0.0225437	0.985989
GMV-Left IX Cerebellum	Retinal detachment with retinal break	rs3824245	A	G	-0.0558	0.011842	22.2	2.46718e-06	-0.0137312	0.0241251	0.569243
GMV-Left IX Cerebellum	Retinal detachment with retinal break	rs3856173	A	G	0.046177	0.0097005	22.66	1.94581e-06	-0.0220522	0.0203393	0.278268
GMV-Left IX Cerebellum	Retinal detachment with retinal break	rs4132509	A	C	0.060284	0.01225	24.22	8.67361e-07	-0.0356495	0.0240493	0.138248
GMV-Left IX Cerebellum	Retinal detachment with retinal break	rs4444939	C	T	-0.059492	0.012567	22.41	2.21666e-06	-0.0366621	0.0304456	0.228518
GMV-Left IX Cerebellum	Retinal detachment with retinal break	rs4521022	G	T	0.056847	0.012377	21.1	4.39137e-06	0.0337031	0.0225514	0.135045
GMV-Left IX Cerebellum	Retinal detachment with retinal break	rs465423	G	A	-0.092973	0.017495	28.24	1.08069e-07	0.0536613	0.0305665	0.0791644
GMV-Left IX Cerebellum	Retinal detachment with retinal break	rs479744	T	G	-0.064042	0.011888	29.02	7.23602e-08	-0.0191111	0.0237836	0.421664
GMV-Left IX Cerebellum	Retinal detachment with retinal break	rs4843172	T	C	-0.057179	0.011006	26.99	2.06348e-07	-0.0142994	0.0235209	0.543224
GMV-Left IX Cerebellum	Retinal detachment with retinal break	rs4981087	T	C	0.043962	0.0095387	21.24	4.07193e-06	0.000685898	0.0203352	0.973093
GMV-Left IX Cerebellum	Retinal detachment with retinal break	rs546503568	C	T	-0.072474	0.012485	33.7	6.5298e-09	-0.015087	0.0279666	0.589567
GMV-Left IX Cerebellum	Retinal detachment with retinal break	rs56318008	T	C	0.064827	0.01337	23.51	1.25026e-06	0.0820602	0.0265728	0.00201419
GMV-Left IX Cerebellum	Retinal detachment with retinal break	rs6141543	T	C	-0.044352	0.0096905	20.95	4.74679e-06	-0.00735148	0.0202869	0.717071
GMV-Left IX Cerebellum	Retinal detachment with retinal break	rs631929	G	A	0.079858	0.0095311	70.2	5.66239e-17	0.0161425	0.0201735	0.423605
GMV-Left IX Cerebellum	Retinal detachment with retinal break	rs72812056	T	G	0.20523	0.042009	23.87	1.03944e-06	-0.0546744	0.075207	0.467235
GMV-Left IX Cerebellum	Retinal detachment with retinal break	rs7351013	G	T	0.097397	0.018791	26.87	2.20191e-07	0.0122599	0.0470286	0.794332
GMV-Left IX Cerebellum	Retinal detachment with retinal break	rs7728270	C	T	-0.053527	0.010202	27.53	1.56027e-07	-0.0306643	0.0216475	0.156621
GMV-Left IX Cerebellum	Retinal detachment with retinal break	rs77515140	A	G	-0.14174	0.01149	152.18	7.58578e-35	-0.0226054	0.0225132	0.315333
GMV-Left IX Cerebellum	Retinal detachment with retinal break	rs77678222	T	C	0.085049	0.014947	32.38	1.28677e-08	0.00400598	0.031304	0.898173
GMV-Left IX Cerebellum	Retinal detachment with retinal break	rs7851174	A	G	0.04895	0.0095598	26.22	3.07468e-07	0.0298213	0.0202345	0.14054
GMV-Left IX Cerebellum	Retinal detachment with retinal break	rs78702572	A	G	-0.099438	0.021286	21.82	3.00815e-06	-0.0616685	0.0424702	0.146491
GMV-Left IX Cerebellum	Retinal detachment with retinal break	rs8112528	A	G	0.061811	0.012191	25.71	4.00774e-07	-0.0177531	0.0230945	0.442062
GMV-Left Juxtapositional Lobule Cortex (formerly Supplementary Motor Cortex)	Retinal detachment with retinal break	rs10411687	C	T	-0.071156	0.014517	24.03	9.57635e-07	0.0479001	0.0347932	0.168603
GMV-Left Juxtapositional Lobule Cortex (formerly Supplementary Motor Cortex)	Retinal detachment with retinal break	rs11217100	G	A	-0.045438	0.0098061	21.47	3.61243e-06	0.0156274	0.0204465	0.444682
GMV-Left Juxtapositional Lobule Cortex (formerly Supplementary Motor Cortex)	Retinal detachment with retinal break	rs117613200	T	C	0.098879	0.020824	22.55	2.063e-06	0.00747186	0.0599565	0.900823
GMV-Left Juxtapositional Lobule Cortex (formerly Supplementary Motor Cortex)	Retinal detachment with retinal break	rs13107441	G	T	0.048731	0.0096921	25.28	4.99804e-07	-0.00857049	0.0206384	0.677946
[truncated: 8,709 more rows]

## Sheet: Sheet3
Supplementary Table S5C. Causal effect estimates for forward MR analyses (retinal detachment → GMV) across MR methods.
[truncated: 2,086 more rows]

[truncated: 3 more sheets: Sheet4, Sheet5, Sheet6]
