# Supplementary material for: Multiscale Cortical Remodeling Following Abrupt Visual Deafferentation in Rhegmatogenous Retinal Detachment: Imaging Transcriptomics and Neurotransmitter Mapping
Source: CNS Neurosci Ther. 2026 May 13;32(5):e70925. doi: 10.1002/cns.70925 (PMC13170476; doi:10.1002/cns.70925)
Supplement: Supplementary file 1 — Figure S1: Performance of ML models using INT and GMV features to distinguish RRD patients from HCs, and corresponding SHAP‐based interpretations. Table S1: Scanning parameters for BOLD sequences and structural T1‐weighted images. Table S2: Information about the six donors in AHBA. Table S3: Demographic and clinical features of RRD and HCs. Table S4: Brain regions showing altered GMV and INT in patients with RRD compared with HCs. Table S5: Mendelian randomization (MR) results. (A) Genetic instruments used in forward MR analyses (retinal detachment → GMV) after LD pruning and harmonization. (B) Genetic instruments used in reverse MR analyses (GMV → retinal detachment) after LD pruning and harmonization. (C) Causal effect estimates for forward MR analyses (retinal detachment → GMV) across MR methods. (D) Causal effect estimates for reverse MR analyses (GMV → retinal detachment) across MR methods. (E) Sensitivity analyses for forward MR (retinal detachment → GMV). (F) Sensitivity analyses for reverse MR (GMV → retinal detachment). Table S6: PLS‐derived gene lists associated with SCN Gradient 1 abnormalities. (A) PLS2+ genes and weights (positively weighted genes; Z > 0). (B) PLS2− genes and weights (negatively weighted genes; Z < 0). Table S7: Classification performance of models using GMV and INT feature sets to distinguish RRD from HCs. Appendix S1: Supplementary methods. [file CNS-32-e70925-s001.zip › TableS6.xlsx]

## Sheet: SCN gradient1_PLS2+
Table S6A. Genes and PLS2+ weights from the PLS correlation between SCN gradient1 t-map and gene expression
Gene Name	Gene location (ID)	Gene weight value(z-value)
CDH13	2171	6.11376
BMS1P14	1319	5.77703
CLIC3	2555	5.72722
EIF2S3B	3841	5.70148
PRDM8	10309	5.4992
BDH1	1244	5.41328
GEMIN8	4958	5.38017
CIZ1	2500	5.36838
CMYA5	2619	5.33168
ILKAP	6064	5.31057
BMS1P20	1321	5.18379
OPN4	9171	5.1177
INHBA	6093	5.05387
ASAP1-IT1	894	5.00968
SYT10	13050	4.96643
EIF2D	3837	4.9616
PMS2P7	10027	4.95252
PMS2P4	10025	4.94269
ADCY1	243	4.94106
ACAN	107	4.94104
NDUFA4	8606	4.91065
LOC220729	7235	4.90985
RPL13AP3	11300	4.85965
DTX2P1-UPK3BP1-PMS2P11	3645	4.85072
SEMA3G	11763	4.83338
ZNF544	15349	4.82308
IGFBP2	5991	4.81573
LRRC23	7391	4.80406
VAV3	14561	4.78993
STAG3L2	12831	4.77067
TLE3	13468	4.76354
NEB	8650	4.75994
DCTN6	3221	4.75014
ZNF385D	15251	4.73488
ZNF394	15253	4.72749
IFNAR2	5960	4.72736
DSCC1	3627	4.68707
PLCB4	9909	4.6849
TRMO	14029	4.67559
IRAK4	6171	4.63696
PEX2	9664	4.63508
MARK3	7695	4.63395
SMARCA4	12347	4.62263
CH25H	2375	4.6151
ZNF785	15533	4.60442
ARHGAP4	770	4.60137
ANKRD37	586	4.60025
LINC01102	6995	4.59247
PCCB	9455	4.55147
NRGN	8969	4.54661
EIF3E	3845	4.52473
KYNU	6741	4.5117
PLCH1	9916	4.50436
MYLK	8407	4.49583
PMS2P5	10026	4.49081
JUN	6298	4.48201
KIAA2026	6512	4.46693
GRK4	5322	4.45867
MGME1	7934	4.44786
IDH2	5923	4.43848
ZNF684	15458	4.43694
FOXRED1	4709	4.42655
NSL1	8994	4.42484
LINC00672	6964	4.40915
JAM2	6269	4.39479
ARID1B	805	4.38902
ATP1A4	1009	4.38218
NKAP	8785	4.3801
PHLDB2	9751	4.36166
NPM2	8912	4.35415
UTRN	14533	4.35383
PMS2P3	10024	4.34407
MEIS2	7844	4.34377
SLC2A5	12159	4.33015
PIF1	9787	4.32602
NELFA	8680	4.32115
OMA1	9160	4.32088
DDX19B	3255	4.31755
RERG	11002	4.30721
LYSMD4	7525	4.28348
IER2	5932	4.28226
LOC101928433	7189	4.28077
ARRDC1-AS1	872	4.26597
GAD1	4839	4.26478
OSTN	9270	4.25407
MGAT4C	7924	4.2509
NDUFB9	8635	4.2464
PCNT	9516	4.2396
CXCL12	3053	4.22796
LOC284454	7239	4.22762
TXNRD2	14256	4.21864
C1orf162	1541	4.20535
CXorf67	3069	4.19807
PENK	9645	4.19767
CHRDL1	2438	4.19679
CBX5	1887	4.195
ABLIM1	86	4.19457
SMAD6	12340	4.18817
INTU	6135	4.18522
HLA-DRA	5692	4.18468
BRD7P3	1358	4.18429
NBPF10	8538	4.17984
GGT8P	4991	4.17665
GXYLT2	5419	4.17166
TRERF1	13961	4.1606
ITPKB	6241	4.15686
BTG2	1406	4.15573
TYW3	14267	4.1505
ITGA11	6210	4.14433
FAM86DP	4388	4.14113
PYGO1	10661	4.13821
SLC2A8	12161	4.12693
CEACAM19	2247	4.12645
THBS4	13386	4.1254
ARL6IP4	834	4.1183
CUX1	3040	4.11051
SMAP2	12344	4.09533
SLC25A52	12130	4.09056
PPP1R21	10231	4.08875
RFXAP	11044	4.08358
ERBB4	4043	4.07896
OR2AK2	9194	4.07548
CDKL3	2221	4.07469
FGF18	4555	4.07418
SYT6	13062	4.07056
CD74	2119	4.05995
MAPKAPK5	7670	4.05437
AR	721	4.04499
SOX3	12567	4.04404
CFAP46	2346	4.03848
AFAP1L2	311	4.02561
GTF2H4	5381	4.00761
FAM228A	4339	4.00444
FAM135A	4243	3.99082
ITPR1	6243	3.98982
ADAM17	204	3.9886
LINC00963	6983	3.98715
FOS	4675	3.98112
RGL2	11047	3.96574
GALNT1	4856	3.96401
CACNB4	1729	3.96227
LOC100190986	7130	3.95847
NFIB	8724	3.94703
CRABP1	2851	3.94606
RRP8	11446	3.94195
FGL2	4572	3.9389
INTS6L	6131	3.93853
GRAMD2B	5286	3.93365
SUCLG2	12948	3.92302
MPDZ	8099	3.9174
ZNF500	15318	3.91394
NINL	8765	3.90722
PMS2P1	10023	3.90536
EMC2	3923	3.89085
HERPUD2	5566	3.88822
CYFIP1	3088	3.88519
MYRFL	8442	3.87414
OSBPL1A	9251	3.87308
ZMYM2	15085	3.87251
RHOV	11105	3.86271
ZSCAN23	15606	3.85537
CABCOCO1	1702	3.85432
PLAGL1	9899	3.84579
CHCHD7	2391	3.83762
STAG3L5P	12833	3.83673
SLC7A14	12280	3.83382
MC1R	7739	3.82891
ZBTB8OS	14944	3.821
LAG3	6753	3.81883
GARNL3	4888	3.81352
C12orf29	1452	3.81257
GLCCI1	5040	3.81095
HSPB3	5860	3.80441
CARD10	1812	3.80241
KIF9-AS1	6545	3.80111
PCP4	9525	3.79975
PI4K2B	9770	3.7974
BCO2	1237	3.79495
NREP	8963	3.79404
ITGB8	6232	3.79232
RGS4	11069	3.79204
MPC1	8096	3.79102
FCGR3A	4514	3.78392
NR4A1	8950	3.78319
ETV5	4115	3.78134
CTSS	3016	3.77734
NUDC	9041	3.77492
PCP4L1	9526	3.77302
IRAK1	6168	3.77243
ADPRM	293	3.7683
DAAM1	3137	3.76628
MPP7	8116	3.76566
HDDC2	5518	3.76138
SCAF8	11609	3.76038
GPR26	5247	3.75725
GM2A	5080	3.75572
RCBTB2	10953	3.74943
RSPO2	11462	3.74873
RCAN2	10950	3.74794
FERMT2	4535	3.74506
PCMTD1	9512	3.74213
CDK2AP1	2205	3.73992
AGER	334	3.73868
ART3	884	3.73842
HES6	5570	3.73673
NDUFS2	8639	3.73596
ZRANB2	15595	3.73336
RASSF8-AS1	10877	3.73335
EPB41L2	3996	3.72717
CLIP4	2563	3.72068
UBE2H	14306	3.71923
AGAP5	329	3.71823
LOC100506844	7157	3.71101
EPHB6	4020	3.71055
CCND2-AS1	2028	3.70818
ACVR1C	190	3.7025
SOBP	12526	3.70168
SLC4A4	12250	3.69831
SCAI	11610	3.69721
BBS4	1193	3.6962
CIP2A	2488	3.69197
PTPRN2	10607	3.679
WFIKKN2	14765	3.67868
C7orf50	1655	3.67846
INPPL1	6111	3.67684
RHOBTB1	11093	3.67575
SPATA6	12614	3.67565
CEMIP	2269	3.67469
BMP8B	1312	3.67375
PRKCB	10350	3.66932
KCNN4	6402	3.66906
WNT7A	14792	3.66867
ADCK5	242	3.66801
SDHAF3	11697	3.66708
LRRCC1	7436	3.66459
BBS1	1189	3.65544
FAM163B	4266	3.65169
HUWE1	5889	3.64719
PMEPA1	10010	3.63896
DPY19L1P1	3596	3.63787
GADD45B	4842	3.6374
ZNF710-AS1	15481	3.63648
FSD1L	4744	3.63591
CXXC1	3062	3.63496
PRPF38A	10401	3.63369
PPP2R3C	10257	3.63311
SLC2A11	12153	3.62644
HCST	5505	3.62546
CACNA2D2	1724	3.62012
CYTH3	3130	3.61569
ACP6	144	3.61263
ZNF8	15542	3.61247
PLEKHA8	9936	3.61012
ANTXR2	624	3.60511
NOTUM	8881	3.60332
SPATA20	12606	3.60274
TRDMT1	13958	3.59841
NPIPA8	8905	3.59744
KLRC2	6629	3.59528
AMT	510	3.58997
NRARP	8954	3.58693
FOXF2	4689	3.5848
AGAP11	325	3.58311
PHOSPHO2	9756	3.57823
SPIRE1	12655	3.57652
RPS7P5	11413	3.57638
STAB1	12826	3.57509
MFSD6L	7914	3.57397
MAST4	7705	3.56818
OS9	9246	3.56749
HIST1H2AC	5624	3.56726
ZKSCAN4	15072	3.56688
TRH	13963	3.56361
FLNA	4628	3.56068
GOSR1	5167	3.55259
HSPD1	5866	3.54436
AADAT	10	3.54377
RPH3A	11290	3.54325
SCGB3A1	11641	3.54306
PRMT7	10380	3.54006
CDK5RAP1	2211	3.53862
IGFALS	5990	3.53841
FGF17	4554	3.53546
RPSAP52	11417	3.53485
ITGAV	6222	3.53374
ZNF827	15555	3.53325
HLA-DPA1	5687	3.52961
CUX2	3041	3.52957
SETBP1	11836	3.52934
FBXO33	4484	3.52774
ZNF77	15517	3.52608
RGS12	11058	3.52441
LINC00265	6927	3.52366
STXBP6	12941	3.52248
BRD3	1354	3.52166
TSC2	14076	3.5185
SPPL2A	12671	3.51688
VWC2	14662	3.51579
PDE8B	9578	3.51403
ALAD	422	3.51164
HADHB	5453	3.51136
CACNA1A	1714	3.50888
FAM189A1	4293	3.50686
PTPRD	10597	3.50307
BRINP3	1368	3.50306
TBRG1	13215	3.50065
FGFR1	4564	3.49699
FZD10	4794	3.4959
PPIP5K1	10191	3.4949
CTBS	2977	3.49485
HLA-DRB1	5693	3.49452
CLEC11A	2538	3.49386
NBPF11	8539	3.48488
MRPS18C	8211	3.48456
AMDHD1	490	3.48345
ZNF521	15334	3.47776
RHOT2	11103	3.47771
CYBB	3083	3.47626
LFNG	6862	3.47309
SMARCA2	12346	3.47178
SERPINE2	11819	3.47003
NR2C2	8940	3.46938
SLC35F1	12190	3.46715
RPL7A	11350	3.46597
HPGD	5788	3.4644
CCL27	2017	3.46244
WDR61	14733	3.46035
RPL21P44	11311	3.46021
NEDD9	8664	3.45962
TMOD3	13747	3.45953
GSTK1	5357	3.45622
NME5	8825	3.45458
NFU1	8736	3.45251
SEMA7A	11776	3.452
CAD	1740	3.44999
SV2C	12998	3.44713
UMPS	14408	3.44658
CEP152	2297	3.43917
RBPMS	10943	3.43658
UBE2CP5	14295	3.4363
MRPS23	8215	3.43413
TBCK	13204	3.43356
ECHDC2	3732	3.43271
KIAA0825	6482	3.43241
L1TD1	6743	3.43178
GHRLOS	5002	3.43026
RPL22L1	11313	3.42981
PLEKHH2	9950	3.42837
FBF1	4441	3.42813
NEGR1	8668	3.42722
RAB5C	10741	3.42564
OSBPL5	9254	3.42484
COLQ	2736	3.4247
DSN1	3631	3.42304
SLITRK2	12320	3.42021
ZIM2	15068	3.42013
CLIP3	2562	3.41904
PNMA8B	10042	3.41258
ZNF573	15375	3.41257
LOC101929066	7193	3.41107
GNL1	5124	3.41103
HDAC6	5513	3.41028
HAVCR2	5476	3.40748
IL4I1	6052	3.40569
CMKLR1	2607	3.40411
SCN4B	11655	3.40149
KCNK3	6390	3.3991
SLC24A4	12085	3.39533
RDM1	10974	3.39489
TRMT2B	14040	3.3936
MPEG1	8100	3.3935
PLCD4	9912	3.39292
HES1	5567	3.38864
AIRE	380	3.3877
HDAC4	5511	3.38704
TUBG2	14216	3.3863
ZNF730	15496	3.38101
SOWAHC	12554	3.37649
EPM2A	4025	3.37625
DUSP11	3657	3.37369
TAF13	13094	3.37108
LEPROTL1	6858	3.37004
EOGT	3990	3.36885
RGS1	11055	3.36761
VEGFC	14576	3.36633
ZFYVE26	15053	3.36583
LOC100506124	7148	3.36301
ADAMTS2	221	3.35855
NRG3	8967	3.35589
BICD2	1279	3.35334
COL19A1	2703	3.35229
GTF3C6	5394	3.3516
PER3	9649	3.35144
TWSG1	14238	3.35111
LOC645513	7296	3.34854
PPP6R1	10277	3.34817
FOLR2	4673	3.34592
TRIP11	14022	3.34574
RASD2	10854	3.34513
NOP53	8866	3.3431
TNK2	13798	3.34062
SLC47A1	12242	3.33798
XRCC4	14837	3.33771
P3H2	9314	3.3356
TIAM2	13415	3.33353
CCL25	2016	3.3328
GPSM2	5274	3.33157
IZUMO4	6256	3.33101
NDUFV1	8646	3.331
CC2D2B	1894	3.32634
CARD9	1819	3.32053
PKD1P6-NPIPP1	9863	3.32008
MGAT1	7919	3.31988
CCDC174	1945	3.31795
BAG6	1162	3.31656
SELPLG	11755	3.31551
EGFR	3801	3.31256
WDR90	14749	3.31073
AMY2A	511	3.30818
GIPC1	5018	3.30735
KLHL13	6589	3.30531
PRDM5	10307	3.30468
ARHGAP23	754	3.3042
RBP1	10938	3.29941
DDX3Y	3266	3.29474
ZIC1	15063	3.29374
COA1	2677	3.29325
ARMC5	843	3.28837
LOC100132057	7123	3.28831
FLT1	4636	3.28345
AMPD2	507	3.28275
GCNA	4929	3.2814
PTGS2	10562	3.28061
TMEM196	13622	3.27979
NBPF1	8537	3.27555
DCAF16	3186	3.27361
WSCD1	14800	3.26634
ABCC8	48	3.26601
SDCCAG8	11689	3.26516
SDHAF2	11696	3.26312
HLA-DMA	5683	3.26186
FRG1BP	4722	3.25983
ZMYND10	15090	3.25899
MED6	7824	3.25794
YLPM1	14870	3.25576
SPEN	12636	3.2557
PAAF1	9323	3.24944
HTATSF1	5870	3.24926
PRDM2	10305	3.2461
MEF2C	7830	3.24452
PTCHD4	10543	3.24365
NCOR1	8577	3.24345
ADPRHL1	291	3.24197
EDNRA	3752	3.24197
KCNH6	6366	3.24063
WBP11	14683	3.23919
LAPTM5	6783	3.23782
LOC101926935	7171	3.23692
RAB3IP	10732	3.23377
AGFG1	335	3.23285
NRAP	8953	3.23237
RORC	11272	3.23143
BNIP2	1325	3.23127
FKBP11	4599	3.23124
ACKR3	126	3.22875
HNRNPD	5750	3.22519
CDH26	2180	3.22342
ASTE1	942	3.21989
ADAMTS19	220	3.21803
L3MBTL4	6749	3.21659
LINC01351	7015	3.21621
ESRRG	4097	3.21137
KCNK12	6387	3.20923
PTGR1	10560	3.2059
PTPRS	10610	3.205
OSBPL3	9253	3.20444
TOP3A	13847	3.20306
DTWD2	3642	3.20272
AMH	496	3.20133
HRH4	5807	3.19565
RGS22	11067	3.19553
PRDM1	10300	3.19367
LINC00643	6958	3.19232
CACNG7	1735	3.19034
ZNF236	15168	3.19002
BRMS1L	1372	3.1897
ZNF629	15423	3.18903
FAM173B	4278	3.18444
GAD2	4840	3.17736
MLXIP	8035	3.17719
NEAT1	8649	3.17705
ESPN	4091	3.17663
FBXO25	4477	3.17467
SEC14L2	11714	3.17138
WDR34	14711	3.1689
FAT3	4437	3.16811
DPH3	3579	3.16737
TBC1D1	13164	3.16647
TRIB2	13967	3.16506
ANAPC15	519	3.16382
SOX1	12556	3.16377
C15orf40	1472	3.16366
APBB1	669	3.16245
NKTR	8794	3.16222
NLRX1	8818	3.16161
ZFP36L1	15031	3.15829
SPATS2	12618	3.15826
CDH7	2184	3.15738
ZRANB1	15594	3.15705
ATP10B	997	3.15651
CEACAM1	2246	3.15342
ZNF628	15422	3.15025
FKBP9P1	4611	3.14842
RPN2	11358	3.14832
PPP1R2	10230	3.14744
CACNG2	1731	3.14693
SIAE	11965	3.14433
ONECUT2	9163	3.14369
ZNF445	15289	3.13979
CCDC47	1965	3.13864
IQSEC1	6164	3.13714
POU3F3	10147	3.13606
ZFP37	15033	3.13518
FAM86HP	4391	3.13506
F11R	4168	3.13495
LOC100505915	7145	3.13227
NFKBIZ	8733	3.13118
DKFZP586I1420	3419	3.12942
COL1A2	2704	3.12823
KIF5A	6540	3.1258
CYYR1	3134	3.12578
DUSP1	3655	3.12359
TLK2	13472	3.12294
PNN	10044	3.12275
ADARB1	234	3.12176
RGS16	11061	3.12141
C9orf24	1678	3.12116
BAZ2B	1184	3.12047
ERC1	4045	3.12024
ATG13	972	3.11916
IER5	5935	3.11804
DCBLD2	3196	3.11367
CDH20	2176	3.11357
VTI1B	14655	3.11065
CCDC173	1944	3.10874
ITGA9-AS1	6219	3.10771
ASB2	904	3.1061
ILDR2	6059	3.10549
MGST2	7939	3.1015
MORN3	8087	3.09923
CETN4P	2339	3.09842
VTI1A	14654	3.09737
REEP2	10982	3.09683
SLC29A4	12150	3.09113
FGD5	4546	3.0897
LTA	7473	3.08728
ATP13A4	1005	3.08474
PPP2R2C	10253	3.08363
ZNF487	15311	3.08274
TSR1	14124	3.08252
SMPD4	12410	3.08179
SURF1	12982	3.07799
METTL3	7878	3.07787
SOX2	12564	3.07539
RFC3	11021	3.07512
KLF4	6572	3.07365
HSPA6	5854	3.07303
STON2	12900	3.07287
ADAMTS9	226	3.07273
TRPC3	14055	3.07256
LINC00937	6979	3.0714
CDC14C	2137	3.07134
SYT16	13056	3.07121
HOOK2	5770	3.06995
FAM184B	4288	3.06975
SSC5D	12774	3.06939
ZFYVE9	15056	3.06928
IL17RD	6034	3.06744
FAM66B	4368	3.06696
FTO	4756	3.06622
MAFF	7554	3.06575
MTMR10	8309	3.06544
BPNT1	1345	3.06447
ACACA	97	3.06211
NHS	8754	3.0594
ATPAF1	1074	3.05911
PPP4R2	10270	3.05722
E4F1	3713	3.05693
MRNIP	8146	3.05607
IVD	6251	3.05598
LAMA4	6760	3.05473
PDXP	9619	3.05224
RBM10	10898	3.05199
CSF2RA	2935	3.04667
IRF2BPL	6176	3.04528
STK33	12881	3.04507
VIPR2	14589	3.04494
CD59	2114	3.04281
CFH	2360	3.04238
GRPEL1	5334	3.03904
B3GLCT	1126	3.03883
CD2BP2	2093	3.03648
SNHG15	12451	3.03583
ERGIC3	4061	3.03355
FABP6	4187	3.03176
HDX	5529	3.03037
C16orf86	1483	3.02768
EFEMP1	3778	3.02678
ISCU	6190	3.02608
MAP3K7	7636	3.02534
RPGR	11288	3.02444
RPL23AP82	11319	3.02308
ILF3	6061	3.02261
MYO5C	8427	3.02103
CNTRL	2675	3.02017
MIR600HG	7994	3.01975
MCTS1	7772	3.01807
VILL	14584	3.01534
GBA2	4910	3.01451
ARHGAP42	771	3.0139
CLN3	2571	3.01317
CSAD	2925	3.01069
THAP3	13373	3.01017
SMURF1	12418	3.00827
FAM163A	4265	3.00616
CRYBB1	2911	3.00286
F13A1	4170	3.00126
COX20	2796	2.99744
VPS51	14631	2.99734
DNM2	3536	2.99528
IER3	5933	2.995
SSBP3	12771	2.99309
SLC39A13	12217	2.99121
PCDHGB4	9493	2.9912
NRG4	8968	2.9898
PDGFD	9583	2.98957
TMEM44	13694	2.98848
ANXA1	625	2.98831
DHX40	3386	2.98812
PLEKHA4	9932	2.98212
ATP1A3	1008	2.98188
CSNK2A2	2952	2.97981
RBBP6	10886	2.97788
RAD54B	10782	2.97718
SNX21	12507	2.97496
CDCA7L	2165	2.97331
CDKN2C	2230	2.97296
P2RX6	9304	2.97292
PTPRT	10611	2.9727
NAA50	8467	2.97207
GRK2	5320	2.96967
SLC8B1	12292	2.9695
IL13RA1	6026	2.96652
DMRTA2	3458	2.96535
DCTD	3215	2.96433
ZNF32	15214	2.96358
HAUS2	5470	2.96329
SCAF4	11608	2.96215
SPARCL1	12599	2.9605
WDPCP	14695	2.95872
POU2F2	10144	2.95854
HIST4H4	5673	2.95738
SYT2	13058	2.95738
PCSK1	9527	2.95724
POU6F2	10151	2.95706
MRPL15	8159	2.9568
SNRPE	12484	2.95596
C11orf80	1445	2.95578
NRDE2	8962	2.95466
MED12L	7801	2.95378
MEIKIN	7842	2.95369
SLF1	12309	2.95298
PCDHGC3	9495	2.9495
EEF2	3766	2.94928
EIF4G1	3866	2.94777
TMEM168	13592	2.94675
C4BPB	1619	2.94635
PATJ	9422	2.94274
PDXK	9618	2.94268
P2RX6P	9305	2.94129
MAGED2	7562	2.93741
CD163L1	2078	2.93609
ZNF133	15107	2.93526
SYT9	13064	2.93432
NTN3	9023	2.9342
RASGRF2	10859	2.93325
KLF2	6569	2.93149
FOSB	4676	2.93077
USP4	14501	2.92986
DANCR	3152	2.92779
TLR4	13481	2.92776
SARS	11583	2.92655
COX18	2794	2.92568
C3	1606	2.9244
CCDC25	1955	2.92409
ABCB9	42	2.9236
ST8SIA4	12824	2.91966
MYO9B	8431	2.91921
FBXW2	4502	2.91692
PITPNC1	9853	2.91428
ANKFY1	540	2.91191
AGO1	341	2.9111
SLC45A1	12237	2.9095
KCNV2	6415	2.90271
TRMT11	14034	2.89513
ADCY5	248	2.89424
KCNH2	6362	2.89352
STXBP4	12938	2.89174
LOC283788	7237	2.89075
PCDHA11	9470	2.89035
ALCAM	426	2.89011
GBF1	4913	2.88435
APP	705	2.88388
LOC441601	7279	2.88386
RPL21	11310	2.88217
SLC13A3	12030	2.88175
ZNF713	15483	2.88052
FOXD1	4684	2.87996
WBP1L	14685	2.87725
ANO2	608	2.87588
RBBP4	10884	2.87341
FAM168B	4271	2.87326
NAAA	8469	2.87235
LRWD1	7452	2.87191
AMZ2P1	514	2.87123
MSI2	8248	2.87098
DOCK6	3554	2.87086
POLB	10071	2.86784
ZNF346	15233	2.86696
ARHGEF10	782	2.86606
ITGA7	6216	2.86357
GBP2	4914	2.86024
AFG1L	318	2.85979
EPHB2	4018	2.85767
PILRA	9823	2.85658
TFEC	13342	2.85509
ZNF41	15260	2.85362
THBD	13382	2.85258
SZT2	13071	2.85138
ZRANB3	15596	2.85106
TAGLN	13113	2.85053
ERGIC2	4060	2.85019
OTUD3	9277	2.85009
CDK8	2216	2.84985
SF3A1	11854	2.84824
SNX18	12503	2.8448
AK8	389	2.84226
C1orf123	1537	2.84145
TOMM7	13839	2.84089

## Sheet: SCN gradient1_PLS2-
Table S6B. Genes and PLS2- weights from the PLS correlation between SCN gradient1 t-map and gene expression
Gene Name	Gene location (ID)	Gene weight value(z-value)
PRRT2	10443	-2.83988
SLC7A4	12282	-2.84097
DENND5A	3312	-2.8415
PEX11B	9657	-2.84199
SQLE	12707	-2.84208
MTMR8	8318	-2.84237
KPNA2	6647	-2.84287
SWT1	13006	-2.84317
FAM43A	4354	-2.84402
HNRNPA1L2	5742	-2.84441
LOC101060391	7169	-2.84551
C18orf12	1496	-2.84651
PHLPP1	9753	-2.85038
UPRT	14437	-2.85149
PSPC1	10528	-2.85335
EFTUD2	3798	-2.85442
NPPC	8917	-2.8556
ME1	7789	-2.85577
SETD3	11840	-2.85906
JMJD1C-AS1	6281	-2.8594
DNAJB14	3484	-2.86206
UBA52	14279	-2.86255
SNCB	12440	-2.86475
OXSR1	9297	-2.86785
ATOH7	993	-2.8683
IMPAD1	6075	-2.87008
IFRD1	5966	-2.87052
LOC105377621	7219	-2.87284
PIP4K2C	9838	-2.87377
GDF10	4939	-2.8745
RRAS2	11430	-2.87555
APOL4	697	-2.87581
UBOX5	14346	-2.87777
KRTAP20-1	6708	-2.8797
REM2	10994	-2.88063
MIER3	7966	-2.88067
F8A1	4176	-2.88105
MIR7515HG	7996	-2.88225
GRK6	5324	-2.88289
DNM1P50	3535	-2.88416
TMEM249	13662	-2.88488
TMA7	13503	-2.88556
CFAP74	2354	-2.88804
NOL6	8853	-2.88949
CETN2	2337	-2.88958
TUBA8	14203	-2.89058
SEC14L4	11715	-2.89546
PDHA1	9587	-2.89586
C2orf27A	1589	-2.89741
VAMP4	14543	-2.89802
DDX20	3256	-2.89857
PIM2	9825	-2.89868
DNAJC11	3493	-2.8996
SMIM10L2A	12380	-2.89979
GOLPH3L	5158	-2.90047
CALU	1765	-2.901
VIPAS39	14587	-2.90154
LRRC42	7410	-2.9016
MAGED1	7561	-2.90215
PARD6B	9393	-2.90281
STAT4	12853	-2.90469
ZNF564	15365	-2.90507
RAB11B	10690	-2.91199
DLEU1	3428	-2.91249
NUDCD1	9042	-2.91582
MBOAT2	7733	-2.91793
AOC3	637	-2.91796
ATP2B4	1019	-2.91835
USF3	14464	-2.91914
TUBB3	14207	-2.9208
BUB3	1417	-2.92112
SV2B	12997	-2.92311
FAM53C	4365	-2.92594
SP6	12584	-2.92709
CENPU	2285	-2.92748
C1orf131	1538	-2.92857
ASXL2	947	-2.92925
HEATR4	5532	-2.93163
GPD1L	5196	-2.93314
NOL3	8850	-2.93332
CSF3R	2936	-2.93366
NSUN6	9007	-2.93463
PTP4A1	10572	-2.93601
PTEN	10547	-2.93691
MIER1	7964	-2.93811
SPRR2E	12682	-2.93845
KATNAL1	6323	-2.93987
PFN1	9683	-2.94123
TAS2R19	13145	-2.94236
SHC1	11939	-2.94243
EFNA1	3787	-2.94318
C11orf49	1437	-2.94508
TEX13B	13321	-2.94922
BEX3	1265	-2.952
MSMO1	8254	-2.95346
PPP4C	10268	-2.95356
CLASP2	2513	-2.95532
TBL2	13210	-2.96206
RAPSN	10836	-2.96249
NIPSNAP3B	8777	-2.96256
NUFIP1	9066	-2.96299
MAPK8	7661	-2.96594
PLXDC2	9997	-2.96947
SCGB3A2	11642	-2.96967
SNX14	12500	-2.97469
PLPP6	9983	-2.97623
APOA1	690	-2.97838
STRADA	12905	-2.98114
SERINC5	11807	-2.98443
PIGV	9805	-2.98556
ITGA5	6214	-2.98623
GTPBP3	5398	-2.98677
ANO5	611	-2.98728
CCDC112	1904	-2.98894
ZNF287	15204	-2.98966
ZNF879	15573	-2.99035
SCUBE2	11676	-2.99134
PCCA	9454	-2.99147
ARPC4	863	-2.99489
SC5D	11605	-2.99574
TOMM22	13833	-2.99727
VAT1	14557	-3.00049
BDKRB2	1246	-3.0011
CPNE2	2826	-3.0018
KALRN	6303	-3.00303
EFNB2	3793	-3.00564
NEXMIF	8709	-3.00612
ENPP1	3974	-3.01015
TMEM198	13623	-3.01026
OSTC	9266	-3.01447
AZIN1	1112	-3.01774
SNIP1	12462	-3.01804
C19orf12	1500	-3.01818
BAZ1B	1182	-3.02032
CLASP1	2512	-3.02241
EFHD2	3784	-3.02352
DYSF	3703	-3.02834
TTC9C	14171	-3.02925
PABPC1L2A	9326	-3.02948
MIEN1	7963	-3.03006
CASZ1	1858	-3.03082
THAP12	13371	-3.03273
ATP8B5P	1071	-3.03327
MICU1	7954	-3.03502
MSL3P1	8252	-3.03577
MET	7856	-3.03722
APMAP	689	-3.03945
UBE2N	14316	-3.04019
KIAA1671	6507	-3.04032
B3GNTL1	1134	-3.04466
TMTC3	13759	-3.04529
KLHL2	6592	-3.048
PAX8-AS1	9429	-3.04812
ZNF558	15359	-3.04959
NCBP3	8556	-3.05117
NT5DC3	9014	-3.0552
TRAK1	13935	-3.05621
CAPN12	1796	-3.05756
FZD1	4793	-3.0577
ZC3HC1	14965	-3.0578
ZXDB	15627	-3.05939
FAAP24	4182	-3.05945
RPP38	11362	-3.06029
CELA2B	2260	-3.06499
RAB39A	10723	-3.06702
C5orf49	1632	-3.06894
DYNC1LI2	3689	-3.0702
SORT1	12548	-3.07156
VSIG10L	14642	-3.0717
UBE2D4	14299	-3.07245
RNF128	11186	-3.07519
IFT81	5979	-3.07595
HIF1AN	5598	-3.07662
GPR179	5239	-3.07699
TUBA3C	14198	-3.07848
TMEM53	13701	-3.08093
THY1	13410	-3.08279
SCN3B	11653	-3.08396
APOL1	694	-3.08625
RPEL1	11285	-3.08731
SPRED3	12678	-3.08764
TLX1NB	13486	-3.08837
FAM114A2	4219	-3.08904
MEN1	7849	-3.08928
ENTPD6	3987	-3.08938
WDR41	14717	-3.09534
PPID	10180	-3.09663
MID1IP1	7958	-3.09692
SCFD2	11632	-3.09839
CACYBP	1739	-3.09914
PRLHR	10372	-3.09936
TMEM229B	13645	-3.10251
UBALD1	14284	-3.10255
DCK	3202	-3.10373
HYAL3	5892	-3.10383
DOLPP1	3567	-3.10621
HEXIM1	5575	-3.10687
PPP6C	10276	-3.1078
ZNF554	15356	-3.10808
ORMDL1	9243	-3.10875
IGFBP3	5992	-3.10945
LGALSL	6870	-3.10999
ZBED4	14902	-3.11102
NCKAP1	8564	-3.11426
MMP17	8047	-3.11533
FAM149A	4251	-3.11544
WWC3	14807	-3.11544
SH3KBP1	11926	-3.11552
EPM2AIP1	4026	-3.11635
TRIB3	13968	-3.11833
B4GAT1	1144	-3.12701
PKNOX1	9875	-3.12711
SLCO3A1	12307	-3.12723
PDE6B	9571	-3.12957
LIMCH1	6904	-3.13004
APBA1	666	-3.13029
DUSP5P1	3672	-3.13056
TEX10	13320	-3.13169
TSHZ3	14091	-3.13578
TBC1D28	13184	-3.13781
FAM138E	4246	-3.13965
FXN	4781	-3.14233
LRRC3B	7406	-3.14447
SHF	11944	-3.14488
P3H1	9313	-3.14712
ITGA3	6213	-3.14804
OR10G2	9179	-3.15007
CD24	2086	-3.15287
CTNNB1	2995	-3.1555
HES7	5571	-3.1561
FAM110A	4212	-3.15623
KCNAB1	6344	-3.15742
MAP3K11	7624	-3.16248
TUBB4B	14209	-3.1632
MRPL32	8174	-3.16349
TK1	13458	-3.1638
TSPYL5	14123	-3.16729
SPG21	12638	-3.16812
USP9X	14519	-3.17123
PCGF2	9502	-3.17195
PPM1H	10200	-3.17483
FBXO2	4473	-3.17549
SMPDL3A	12411	-3.17571
BACH2	1155	-3.17596
LATS2	6799	-3.17802
VPS35	14619	-3.17924
RAB6A	10742	-3.17994
ME3	7791	-3.18439
ATP6V0B	1047	-3.18495
INHA	6092	-3.18557
CPEB1	2816	-3.18598
FYN	4791	-3.18674
FHL2	4577	-3.18739
TMEM209	13634	-3.18784
CENPJ	2276	-3.19058
FABP7	4188	-3.19169
GRB14	5291	-3.19322
LDLR	6842	-3.2008
CXCL6	3059	-3.20094
ANK3	537	-3.20138
FGFR1OP2	4566	-3.20149
DNAJC14	3496	-3.20153
ECT2	3741	-3.20228
F7	4174	-3.20445
DYRK1A	3698	-3.2076
VSTM2L	14650	-3.20796
TUBG1	14215	-3.20842
RBM15B	10904	-3.20855
ZNF677	15453	-3.21007
ANO8	614	-3.21669
PRKCG	10353	-3.21793
TMEM229A	13644	-3.21956
LOC93622	7327	-3.22332
DCUN1D4	3226	-3.23202
PAK4	9355	-3.23451
OR2Z1	9206	-3.23778
TMEM99	13738	-3.23794
IL15	6028	-3.23939
LIME1	6906	-3.24003
SH3GL2	11922	-3.24039
OTOF	9271	-3.24357
B3GNT7	1131	-3.24434
PDCL	9552	-3.24645
CENPW	2288	-3.24807
PHKB	9745	-3.25111
CCL28	2018	-3.25209
CENPT	2284	-3.25411
TMEM150B	13576	-3.25625
BAG4	1160	-3.25721
SNX13	12499	-3.25842
MBOAT7	7734	-3.26023
C6orf201	1641	-3.26086
UHMK1	14394	-3.2612
GANAB	4879	-3.26161
UQCC1	14438	-3.26313
DDX52	3275	-3.26519
MDFIC	7778	-3.26552
STT3A	12915	-3.26778
RPAP1	11281	-3.27384
LINGO1	7060	-3.27484
RABAC1	10752	-3.27556
CD3EAP	2104	-3.27771
PTBP2	10536	-3.28017
GPD2	5197	-3.28201
SUSD1	12986	-3.28213
MICAL2	7949	-3.28308
ZNF704	15474	-3.28417
LIX1L	7072	-3.2875
TNXB	13820	-3.28855
KLF1	6561	-3.29186
UBTF	14359	-3.29425
TUBB6	14210	-3.29531
SERF2	11802	-3.29701
EIF3IP1	3850	-3.29964
CTF1	2986	-3.30011
C1orf53	1556	-3.3016
DAPK1	3155	-3.30297
URB1	14452	-3.30307
ZDHHC17	14991	-3.30379
RNFT1	11247	-3.30385
API5	683	-3.30891
ALS2	482	-3.31566
TTC31	14154	-3.31929
SLC9A6	12298	-3.32325
GSKIP	5348	-3.3247
LPL	7351	-3.32515
IFITM5	5958	-3.32612
HECA	5538	-3.33191
CLTC	2590	-3.33439
MTRF1	8326	-3.33702
APEX2	680	-3.34001
AP2A1	646	-3.34023
NLGN1	8806	-3.34276
EN2	3953	-3.34279
PRPF40A	10405	-3.3429
LINC02482	7058	-3.34524
UPP2	14436	-3.35353
DGCR2	3335	-3.35451
GRM8	5331	-3.35602
CPNE7	2831	-3.35805
DPF1	3575	-3.35842
RC3H1	10947	-3.36124
LINC00431	6936	-3.36766
TLR9	13484	-3.37034
TSHZ2	14090	-3.37115
TMEM64	13712	-3.37282
NPY2R	8929	-3.37734
LAMA1	6757	-3.37798
MAP7	7645	-3.37876
PRKDC	10363	-3.38098
MAL2	7579	-3.38739
IFI6	5947	-3.3874
MOB1B	8061	-3.38923
DEDD	3287	-3.38944
MAP2K4	7618	-3.39039
PKP4	9880	-3.39086
ARL2BP	825	-3.39537
TMEM97	13736	-3.39609
FBXO5	4496	-3.39807
TMEM268	13677	-3.3988
RSU1	11469	-3.40042
TCTA	13269	-3.40804
KIAA1191	6491	-3.40963
SPRY2	12685	-3.41521
UBE2S	14325	-3.41633
POLM	10087	-3.41893
LOC729970	7321	-3.41912
GAS8-AS1	4899	-3.42376
NFS1	8735	-3.42488
RTBDN	11470	-3.42529
TFAP2C	13333	-3.42752
MAIP1	7576	-3.42981
KLHL7	6611	-3.43379
BAIAP2	1165	-3.4359
BNIPL	1328	-3.43591
EBP	3725	-3.43669
FAM174B	4280	-3.43986
SCAMP1	11611	-3.44125
SF3B6	11862	-3.44289
TMEM189	13618	-3.4454
FKBP1A	4602	-3.44745
PLRG1	9990	-3.45459
NRN1	8975	-3.45507
C11orf68	1441	-3.45742
AP3S1	656	-3.45839
KDSR	6459	-3.46188
GALR3	4875	-3.46254
PPP1R8	10244	-3.46337
CAPZA1	1809	-3.47088
RBP2	10939	-3.471
UBR1	14351	-3.47359
AMFR	495	-3.47376
SLC5A12	12260	-3.47471
SPATC1L	12617	-3.47505
TMEM151A	13578	-3.47779
NRSN2	8981	-3.48843
LMAN2L	7080	-3.48985
COPG1	2755	-3.49287
GABRB1	4831	-3.49473
SMIM10L2B-AS1	12382	-3.49539
SIPA1L3	11989	-3.49628
PKD2L1	9865	-3.49682
PHF20L1	9731	-3.49797
IGF2BP2	5987	-3.49995
SRSF7	12761	-3.50305
UFD1	14381	-3.5067
BTRC	1416	-3.51235
TUBA3D	14199	-3.51263
MTMR6	8316	-3.5137
AP1G1	640	-3.51512
SYPL2	13047	-3.51673
SLC52A2	12256	-3.51904
RNF7	11245	-3.52001
KIAA0232	6472	-3.52008
PPP2R5E	10262	-3.52084
PITX3	9857	-3.52339
LGR4	6876	-3.52526
LOC105379807	7222	-3.52542
LOC101927278	7173	-3.52617
LLCFC1	7074	-3.53051
LRCH2	7356	-3.53151
HELZ	5549	-3.5317
DUX4	3678	-3.53858
ZNF706	15475	-3.53879
TUBB	14204	-3.54026
P4HA2	9318	-3.54306
DNM1	3531	-3.54427
TXNL4A	14253	-3.54513
KCTD4	6430	-3.5454
KANSL1	6308	-3.54933
FARSB	4428	-3.55384
GOLPH3	5157	-3.555
GPR85	5264	-3.5554
PIK3CD	9816	-3.55708
ARF4	731	-3.5603
ONECUT1	9162	-3.56064
LINS1	7063	-3.56327
BIN1	1285	-3.56434
SFN	11866	-3.56902
ABCB6	39	-3.57003
RIPPLY1	11141	-3.57912
ABCB10	38	-3.58261
LRRC47	7413	-3.5853
SLC22A9	12079	-3.58674
CLVS2	2598	-3.58682
DUT	3677	-3.58943
GPR156	5230	-3.59046
TXLNB	14240	-3.59122
MB21D2	7718	-3.59374
KLF3	6570	-3.60057
RICTOR	11112	-3.60381
CMIP	2606	-3.60946
TOB1-AS1	13822	-3.61039
TMEM208	13633	-3.61166
APEX1	679	-3.6146
CRYBB2	2912	-3.61508
TUBB8P12	14212	-3.62457
CTXN1	3024	-3.62547
HMGCS1	5721	-3.63816
CABP5	1709	-3.63921
MFSD14B	7905	-3.63954
SFRP2	11870	-3.64323
WFDC3	14762	-3.6468
UBE2Q1	14319	-3.64826
NELL1	8684	-3.65059
PAX8	9428	-3.65313
SH3RF1	11929	-3.65477
POT1	10140	-3.65608
TBPL1	13213	-3.66304
TRAPPC1	13943	-3.66405
RAD18	10772	-3.66506
AP1M1	642	-3.67073
SLC35G6	12198	-3.67149
WDR47	14723	-3.67563
ESR1	4093	-3.67607
NIPSNAP3A	8776	-3.68378
FNDC11	4660	-3.68624
TRAPPC2	13948	-3.68748
CDKN2D	2231	-3.68774
ARL8A	837	-3.68811
CNNM2	2637	-3.68853
RASD1	10853	-3.69005
SIM2	11981	-3.69319
SH3BGR	11910	-3.69742
ZNF23	15162	-3.70461
KDM5D	6454	-3.70846
PPP2CA	10247	-3.71717
MGAT2	7920	-3.71811
DNM3	3537	-3.71839
GFOD2	4967	-3.72052
SATL1	11592	-3.72052
DPRX	3593	-3.7212
ASCC2	911	-3.73512
HMGN4	5727	-3.73625
CNR2	2658	-3.73791
MSX1	8266	-3.74391
ATIC	986	-3.74498
ROM1	11266	-3.74614
HOOK1	5769	-3.74645
SLC22A10	12067	-3.74897
SEC24A	11724	-3.75114
DIRC2	3410	-3.75167
NWD2	9099	-3.75399
VENTX	14577	-3.75755
PHLPP2	9754	-3.7588
FLJ37035	4624	-3.76174
USP2	14478	-3.77229
LY6H	7498	-3.77274
KCNB2	6348	-3.7835
TEX44	13328	-3.78675
CTXND1	3027	-3.79054
SRPRA	12742	-3.79073
TTC33	14156	-3.79466
NUDT19	9055	-3.79774
LINC00319	6932	-3.79992
LSMEM1	7468	-3.8042
LSR	7470	-3.80507
XK	14819	-3.81248
NMT2	8836	-3.81751
DHCR7	3353	-3.82008
CLDN3	2532	-3.82286
AGBL3	331	-3.82324
ZNF627	15421	-3.82951
TMEM246	13660	-3.83784
DKK4	3422	-3.83835
PRR3	10429	-3.84371
FITM1	4594	-3.84422
CHIC2	2411	-3.84889
ZNF202	15140	-3.84951
NID2	8757	-3.85025
HIGD2A	5602	-3.85088
LRP5	7378	-3.85553
IL23A	6043	-3.85772
OR3A2	9208	-3.86092
LOC728392	7305	-3.86395
ASS1	941	-3.86644
HEATR6	5535	-3.87088
SCAPER	11620	-3.87286
POM121L4P	10121	-3.87466
PCDHB15	9478	-3.87472
IQCJ	6159	-3.87685
MRPL44	8187	-3.88239
FBLL1	4444	-3.88481
C19orf24	1502	-3.88529
MROH6	8150	-3.88558
HPS3	5794	-3.88905
RARA	10837	-3.89421
NKAIN1	8781	-3.89552
ENPP7	3979	-3.9069
PCDH19	9464	-3.9084
TNRC6B	13815	-3.92163
STX1A	12927	-3.92572
TCF23	13250	-3.92895
MYOD1	8432	-3.92971
KLHL5	6610	-3.93116
PTPN3	10589	-3.93146
SOS2	12550	-3.93635
TTLL8	14184	-3.94184
PPAT	10161	-3.95549
BSND	1384	-3.96264
C5orf51	1633	-3.96617
CD83	2123	-3.96698
SMARCA1	12345	-3.97492
PPP2R3A	10255	-3.97576
NDUFAF3	8617	-3.9787
MUL1	8347	-3.97944
TEAD1	13288	-3.98993
TMEM106C	13534	-3.99228
MUM1L1	8349	-3.99449
WFS1	14766	-4.00569
SELENOS	11752	-4.00934
HMGCR	5720	-4.01642
RNMT	11252	-4.01883
PTTG2	10620	-4.02868
PCDHB2	9482	-4.03049
ZMAT3	15078	-4.04602
GRM2	5326	-4.04663
RHOB	11092	-4.05755
MSMP	8255	-4.06715
ABCA10	28	-4.074
LINC00484	6944	-4.07645
TSPAN5	14111	-4.07886
ZNF75A	15508	-4.08176
PCOTH	9523	-4.08583
SMG7	12374	-4.09
GAPDHS	4883	-4.10583
LRRC8D	7435	-4.11109
SCOC	11663	-4.1214
SEMA3D	11761	-4.12945
RAB3D	10728	-4.1405
CUL5	3035	-4.14411
HBZ	5487	-4.14735
THRAP3	13401	-4.15967
GHR	4999	-4.16275
PTMA	10568	-4.16406
CSAG3	2927	-4.17035
SEH1L	11740	-4.17144
GID8	5005	-4.18508
DHCR24	3352	-4.18633
NCSTN	8582	-4.18701
B3GALNT1	1116	-4.1977
AKAP13	396	-4.21306
SLC39A11	12215	-4.21462
SLC25A22	12100	-4.22727
PSD3	10471	-4.23435
QPCT	10671	-4.23618
STRAP	12907	-4.24241
LHX8	6891	-4.24525
CLEC4G	2548	-4.25092
OCRL	9130	-4.27344
ME2	7790	-4.2976
LEF1-AS1	6848	-4.30106
SH3PXD2B	11928	-4.3077
F12	4169	-4.30827
DOCK9	3557	-4.30903
LOC440934	7272	-4.31558
LAYN	6800	-4.32462
PKIA	9868	-4.34176
KRTAP2-3	6707	-4.35343
FURIN	4768	-4.35667
STMN2	12891	-4.36306
DKK3	3421	-4.37768
PLAA	9893	-4.41835
KCNA4	6342	-4.42428
SNAI2	12425	-4.45615
PLCXD3	9922	-4.47131
PPP1R11	10212	-4.48905
MBD4	7722	-4.49489
RNF126	11185	-4.496
INPP1	6101	-4.50829
RAB28	10709	-4.51154
HMGCLL1	5719	-4.53464
PSMD1	10502	-4.53559
ALDH18A1	428	-4.53678
RTN3	11485	-4.56449
RDH11	10968	-4.58686
FBXO34	4485	-4.59504
WNT4	14788	-4.62773
ETAA1	4102	-4.66095
HSF4	5840	-4.66696
SLC35A2	12175	-4.67406
WDR7	14736	-4.71205
NEURL3	8702	-4.73006
CARTPT	1831	-4.74221
PTTG1	10618	-4.75704
RSPO3	11463	-4.76783
NDN	8588	-4.81274
ATAT1	956	-4.83907
PRAF2	10290	-4.84853
PLAGL2	9900	-4.85863
NF1	8711	-4.87305
YWHAZ	14890	-4.95041
RAB9B	10750	-4.95646
FAM234B	4343	-4.98131
PRDM10	10301	-5.00662
CPEB2	2817	-5.11769
CFL1P1	2363	-5.16519
ADAMTSL5	230	-5.29507
TBC1D10B	13166	-5.37263
RUNX1T1	11504	-5.3849
USP37	14498	-5.50025
MORF4L2	8084	-5.88964
CBFA2T2	1868	-5.94744
